# Supplementary material for: Identification of circRNAs Associated with Adipogenesis Based on RNA-Seq Data in Pigs
Source: Genes (Basel). 2022 Nov 7;13(11):2062. doi: 10.3390/genes13112062 (PMC9689998; doi:10.3390/genes13112062)
Supplement: Supplementary file 1 [file genes-13-02062-s001.zip]

Archive with 5 entries (5 files):
- Suppl Table S1.xlsx
- Suppl Table S2.xlsx
- Suppl Table S3.xlsx
- Suppl Table S4.xlsx
- Suppl Table S5.xlsx
