# Supplementary material for: Identification of circRNAs Associated with Adipogenesis Based on RNA-Seq Data in Pigs
Source: Genes (Basel). 2022 Nov 7;13(11):2062. doi: 10.3390/genes13112062 (PMC9689998; doi:10.3390/genes13112062)
Supplement: Supplementary file 1 [file genes-13-02062-s001.zip › Suppl Table S1.xlsx]

## Sheet: Sheet1
Samples	All reads	Mapped reads	Paired reads	Mapped paired reads	Mapping ratio
S_H_1	55879689	55857625	50266328	41605898	0.8277
S_H_2	55192488	55132343	49850544	41232222	0.8271
S_H_3	44036148	44024599	38635857	30190579	0.7814
S_L_1	54700972	54687338	50468276	43284830	0.8577
S_L_2	52337128	52331486	48524688	41923534	0.864
S_L_3	55726928	55723345	49627580	39796936	0.8019
L_H_1	56688361	56658359	50334361	41320118	0.8209
L_H_2	64598153	64594478	51771486	45535295	0.8795
L_H_3	58997692	58991596	51402920	42810136	0.8328
L_L_1	57378734	57374217	51027580	40864286	0.8008
L_L_2	60360713	60354690	52819870	41248513	0.7809
L_L_3	57993159	57987800	51484970	40875392	0.7939
