# Supplementary material for: Identification of circRNAs Associated with Adipogenesis Based on RNA-Seq Data in Pigs
Source: Genes (Basel). 2022 Nov 7;13(11):2062. doi: 10.3390/genes13112062 (PMC9689998; doi:10.3390/genes13112062)
Supplement: Supplementary file 1 [file genes-13-02062-s001.zip › Suppl Table S2.xlsx]

## Sheet: Sheet1
circRNA_Id	S_H1	S_H2	S_H3	S_L1	S_L2	S_L3	L_H1	L_H2	L_H3	L_L1	L_L2	L_L3	Gene_Id
1:106923369|106924847-	0	0	1.5509	6.126	1.7089	2.0049	0	0	2.2906	0	0	0	ENSSSCG00000004542,
1:113111066|113131324+	0	0	0	0	0	1.3366	0	0	0	0	0	0	ENSSSCG00000004592,
1:113115996|113131324+	3.7807	0	0	7.3513	2.5633	1.3366	0	15.6097	4.5813	0	0	1.9089	ENSSSCG00000004592,
1:113120458|113126509+	0	0	0	0	1.7089	0	0	0	0	0	2.0622	0	ENSSSCG00000004592,
1:113128000|113128579+	0	0	0	0	0	0	0	3.1219	0	0	0	0	ENSSSCG00000004592,
1:119905146|119909321-	0	0	0	0	2.5633	0	0	0	0	0	0	0	ENSSSCG00000004626,
1:121330342|121335034-	15.1229	13.7836	16.2846	6.126	17.089	7.3513	9.4222	7.8048	13.7439	14.1552	13.4044	15.271	ENSSSCG00000004639,
1:121343117|121348284-	0	2.7567	0	0	0	0	0	0	0	0	0	0	ENSSSCG00000004639,
1:127195769|127196307-	0	0	0	0	3.4178	0	0	0	0	0	0	0	ENSSSCG00000023996,
1:127746552|127748761+	11.3422	4.5945	8.53	13.4773	21.3612	8.0196	13.191	17.1706	10.3079	13.1441	11.3422	13.3621	ENSSSCG00000040383,
1:127766724|127767495-	0	0	0	0	0	0	0	0	0	0	0	1.9089	ENSSSCG00000038436,
1:128931735|128931889-	0	0	0	0	0	0	0	3.1219	0	0	0	0	ENSSSCG00000004725,
1:129651197|129662208-	2.5205	1.8378	3.1018	2.4504	4.2722	0	3.7689	0	0	3.0333	2.0622	0	ENSSSCG00000004739,
1:129900964|129901843-	0	0	1.5509	0	0	0	0	0	0	0	0	0	ENSSSCG00000004747,
1:130010433|130029610-	0	0	0	3.6756	0	0	0	0	0	0	0	0	ENSSSCG00000035544,
1:130233523|130242062+	2.5205	0	0	0	3.4178	0	0	0	0	0	0	0	ENSSSCG00000004753,
1:131326820|131340853-	0	0	4.6527	0	7.69	2.0049	6.5955	4.6829	2.2906	0	2.0622	3.8177	ENSSSCG00000039061,
1:158249937|158251386+	0	3.6756	0	2.4504	0	0	0	0	0	0	0	0	ENSSSCG00000004893,
1:1654692|1663793-	15.1229	3.6756	6.9791	12.2521	11.9623	5.3464	5.6533	0	4.5813	0	7.2177	8.5899	ENSSSCG00000004018,
1:1657903|1663793-	0	1.8378	0	0	0	0	0	0	0	0	0	0	ENSSSCG00000004018,
1:169420292|169430733-	0	0	0	0	0	0	0	0	0	0	0	1.9089	ENSSSCG00000004979,
1:175244214|175246746+	0	0	0	0	1.7089	0	0	0	0	0	0	0	ENSSSCG00000027765,
1:175245670|175246746+	0	0	2.3264	0	0	0	0	0	0	0	0	0	ENSSSCG00000027765,
1:179650258|179656225-	2.5205	0	0	0	0	0	0	0	0	0	0	0	ENSSSCG00000005011,
1:182522576|182577496-	0	0	0	0	1.7089	1.3366	0	0	0	0	0	0	ENSSSCG00000005041,
1:182535317|182565652-	0	0	0	0	0	0	0	0	0	2.0222	0	0	ENSSSCG00000005041,
1:182565518|182577496-	7.5614	0	0	2.4504	3.4178	1.3366	0	0	2.2906	0	0	0	ENSSSCG00000005041,
1:182688834|182720865-	0	0	0	0	0	0	1.8844	0	0	0	0	0	ENSSSCG00000005043,
1:184914188|184920865+	0	0	0	0	2.5633	0	0	0	0	0	0	0	ENSSSCG00000005060,
1:184914188|184923633+	2.5205	1.8378	1.5509	4.9008	0	0	0	3.1219	2.2906	0	0	0	ENSSSCG00000005060,
1:184914309|184923633+	0	0	0	0	1.7089	0	0	0	0	0	0	0	ENSSSCG00000005060,
1:189757487|189769062+	0	0	0	0	0	0	0	3.1219	0	3.0333	3.0933	1.9089	ENSSSCG00000005090,
1:189757487|189809078+	0	0	0	0	1.7089	0	2.8266	0	0	0	0	0	ENSSSCG00000005090,
1:196103347|196127738-	0	0	0	0	1.7089	2.6732	2.8266	0	5.7266	0	0	4.7722	ENSSSCG00000005124,
1:202536297|202536998+	0	0	0	0	1.7089	2.0049	1.8844	0	0	3.0333	2.0622	0	ENSSSCG00000005166,
1:203446049|203446187+	6.3012	0	4.6527	6.126	2.5633	2.6732	0	7.8048	0	3.0333	7.2177	3.8177	ENSSSCG00000005169,
1:203719236|203722028+	0	0	0	0	0	0	1.8844	0	0	0	0	0	n/a
1:216148995|216177064+	25.2048	23.8916	17.8355	15.9277	35.0324	16.7074	15.0755	18.7316	21.7611	13.1441	18.5599	19.0887	ENSSSCG00000005205,
1:216148995|216190639+	0	0	0	2.4504	0	0	0	0	0	0	0	2.8633	ENSSSCG00000005205,
1:216148995|216199042+	2.5205	0	0	2.4504	3.4178	2.0049	0	0	2.2906	0	0	0	ENSSSCG00000005205,
1:216175647|216177064+	0	0	0	0	1.7089	2.0049	0	0	0	0	0	0	ENSSSCG00000005205,
1:216175647|216190639+	0	0	0	0	0	1.3366	0	0	0	0	0	0	ENSSSCG00000005205,
1:216175647|216199042+	0	0	1.5509	0	0	2.0049	0	0	0	0	0	0	ENSSSCG00000005205,
1:219000459|219008904+	0	0	0	0	1.7089	1.3366	0	0	0	0	0	0	ENSSSCG00000005227,
1:219640995|219661659-	0	1.8378	0	4.9008	3.4178	3.3415	0	0	0	2.0222	0	0	ENSSSCG00000005232,
1:226414328|226420460+	0	0	0	0	0	0	0	0	2.2906	0	0	0	ENSSSCG00000005267,
1:236404662|236405848-	0	0	0	0	0	0	0	6.2439	0	0	0	0	ENSSSCG00000005316,
1:240820412|240825314-	0	1.8378	0	0	0	0	0	0	0	2.0222	0	0	ENSSSCG00000005380,
1:261344946|261347602-	0	0	0	0	0	0	0	0	2.2906	0	0	0	ENSSSCG00000037508,
1:264019073|264020783+	0	0	0	0	0	0	0	4.6829	0	0	0	0	ENSSSCG00000020743,
1:269157194|269157344+	0	0	0	0	4.2722	1.3366	1.8844	0	0	0	3.0933	0	ENSSSCG00000005662,
1:273999657|273999854+	0	0	0	0	0	0	0	0	2.2906	0	0	0	ENSSSCG00000005751,
1:28572083|28589887+	3.7807	3.6756	0	0	0	1.3366	0	3.1219	0	0	2.0622	0	ENSSSCG00000004166,
1:32277228|32354628-	0	0	0	0	1.7089	0	0	0	0	0	0	0	ENSSSCG00000036790,
1:32324753|32354628-	0	0	0	0	0	0	0	0	2.2906	0	0	0	ENSSSCG00000036790,
1:37122169|37167150-	0	0	0	0	1.7089	0	0	0	0	0	0	0	ENSSSCG00000004222,
1:39228114|39228323+	0	0	0	0	0	0	0	3.1219	0	0	0	0	ENSSSCG00000027613,
1:39228114|39416713+	0	0	0	0	0	0	0	3.1219	0	0	0	0	ENSSSCG00000036671,
1:39257585|39277175+	0	0	0	0	0	0	0	6.2439	0	0	0	0	ENSSSCG00000036671,ENSSSCG00000027613,
1:39277116|39304323+	0	0	0	0	0	0	0	3.1219	0	0	0	0	ENSSSCG00000036671,ENSSSCG00000027613,
1:39291501|39310451+	0	0	0	0	0	0	0	6.2439	0	0	0	0	ENSSSCG00000027613,
1:39304141|39304323+	0	0	0	0	0	0	0	3.1219	0	0	0	0	ENSSSCG00000027613,
1:39339094|39357726+	0	0	0	0	0	0	0	51.5119	0	0	0	0	ENSSSCG00000036671,
1:39339094|39416713+	0	0	0	0	0	0	0	198.243	0	0	0	0	ENSSSCG00000036671,
1:39339094|39431480+	0	0	0	0	0	0	0	6.2439	0	0	0	0	ENSSSCG00000036671,
1:39339094|39433616+	0	0	0	0	0	0	0	4.6829	0	0	0	0	ENSSSCG00000036671,
1:39339094|39441609+	0	0	0	0	0	0	0	7.8048	0	0	0	0	ENSSSCG00000036671,
1:39339094|39460422+	0	0	0	0	0	0	0	3.1219	0	0	0	0	ENSSSCG00000036671,
1:39356806|39357726+	0	0	0	0	0	0	0	3.1219	0	0	0	0	ENSSSCG00000036671,
1:39356806|39416713+	0	0	0	0	0	0	0	9.3658	0	0	0	0	ENSSSCG00000036671,
1:39356806|39431480+	0	0	0	0	0	0	0	7.8048	0	0	0	0	ENSSSCG00000036671,
1:39356806|39441609+	0	0	0	0	0	0	0	20.2926	0	0	0	0	ENSSSCG00000036671,
1:39410067|39431480+	0	0	0	0	0	0	0	21.8535	0	0	0	0	ENSSSCG00000036671,
1:39410067|39433616+	0	0	0	0	0	0	0	4.6829	0	0	0	0	ENSSSCG00000036671,
1:39410067|39441609+	0	0	0	0	0	0	0	728.972	0	0	0	0	ENSSSCG00000036671,
1:39410067|39460422+	0	0	0	0	0	0	0	143.609	0	0	0	0	ENSSSCG00000036671,
1:39410067|39477035+	0	0	0	0	0	0	0	4.6829	0	0	0	0	ENSSSCG00000036671,
1:39410067|39483503+	0	0	0	0	0	0	0	9.3658	0	0	0	0	ENSSSCG00000036671,
1:39410067|39495699+	0	0	0	0	0	0	0	17.1706	0	0	0	0	ENSSSCG00000036671,
1:39410067|39531679+	0	0	0	0	0	0	0	3.1219	0	0	0	0	ENSSSCG00000036671,
1:39410067|39538746+	0	0	0	0	0	0	0	4.6829	0	0	0	0	ENSSSCG00000036671,
1:39416687|39431335+	0	0	0	0	0	0	0	3.1219	0	0	0	0	ENSSSCG00000036671,
1:39426717|39441609+	0	0	0	0	0	0	0	6.2439	0	0	0	0	ENSSSCG00000036671,
1:39426717|39460422+	0	0	0	0	0	0	0	4.6829	0	0	0	0	ENSSSCG00000036671,
1:39426717|39495699+	0	0	0	0	0	0	0	9.3658	0	0	0	0	ENSSSCG00000036671,
1:39427459|39477035+	0	0	0	0	0	0	0	6.2439	0	0	0	0	ENSSSCG00000036671,
1:39431303|39483503+	0	0	0	0	0	0	0	12.4877	0	0	0	0	ENSSSCG00000036671,
1:39431303|39495699+	0	0	0	0	0	0	0	24.9755	0	0	0	0	ENSSSCG00000036671,
1:39431303|39518713+	0	0	0	0	0	0	0	3.1219	0	0	0	0	ENSSSCG00000036671,
1:39476985|39495699+	0	0	0	0	0	0	0	6.2439	0	0	0	0	ENSSSCG00000036671,
1:39495661|39538746+	0	0	0	0	0	0	0	3.1219	0	0	0	0	ENSSSCG00000036671,
1:39517955|39538746+	0	0	0	0	0	0	0	6.2439	0	0	0	0	ENSSSCG00000036671,
1:39522397|39538746+	0	0	0	0	0	0	0	3.1219	0	0	0	0	ENSSSCG00000036671,
1:39523618|39538746+	0	0	0	0	0	0	0	6.2439	0	0	0	0	ENSSSCG00000036671,
1:50838737|50870956+	0	0	0	0	0	0	0	0	0	0	0	1.9089	ENSSSCG00000004276,
1:53396207|53413955-	0	0	0	0	1.7089	0	0	0	0	0	0	0	ENSSSCG00000004289,
1:54576238|54581212-	0	2.7567	0	0	0	0	0	0	0	0	0	0	ENSSSCG00000004294,
1:66353976|66360969-	0	0	0	0	0	1.3366	0	0	0	0	0	0	ENSSSCG00000037594,
1:82169628|82177714+	0	0	3.8773	0	2.5633	0	0	9.3658	0	0	0	0	ENSSSCG00000004446,
1:86107113|86117157-	0	0	0	0	1.7089	0	0	0	0	0	0	0	ENSSSCG00000004466,
1:87210273|87212987+	2.5205	1.8378	3.8773	0	0	0	1.8844	6.2439	2.2906	0	4.1244	0	ENSSSCG00000004473,
1:87210273|87215583+	0	2.7567	1.5509	4.9008	0	1.3366	2.8266	0	0	2.0222	3.0933	0	ENSSSCG00000004473,
1:8822877|8825081-	0	0	0	0	1.7089	0	0	0	0	0	0	0	n/a
1:99850708|99876774-	0	0	2.3264	0	1.7089	0	0	0	0	3.0333	0	1.9089	ENSSSCG00000004516,
2:103364620|103365155+	0	0	0	2.4504	0	0	0	0	0	0	0	0	ENSSSCG00000014170,
2:105133460|105134798-	0	0	1.5509	0	0	0	0	0	0	0	0	0	ENSSSCG00000014177,
2:105133460|105140919-	0	0	0	0	1.7089	0	0	0	0	0	0	0	ENSSSCG00000014177,
2:12507125|12508051-	0	0	0	0	0	0	0	0	0	0	0	1.9089	ENSSSCG00000013155,
2:1253071|1253415-	0	0	0	0	0	0	0	3.1219	0	0	0	0	ENSSSCG00000033260,
2:1253404|1253562+	0	0	0	0	0	0	0	4.6829	0	0	0	0	ENSSSCG00000033260,
2:1313285|1316369+	0	0	0	0	0	0	0	7.8048	0	0	0	0	ENSSSCG00000031903,
2:13156557|13156886+	0	0	0	0	0	1.3366	0	0	0	0	0	0	ENSSSCG00000013174,
2:13248097|13249061+	0	0	0	0	0	1.3366	0	0	0	0	0	0	ENSSSCG00000013177,
2:13251963|13252170+	0	0	0	0	0	0	0	0	4.5813	0	0	1.9089	ENSSSCG00000013178,
2:133488825|133496034+	0	0	0	0	1.7089	0	0	0	0	0	0	0	ENSSSCG00000033213,
2:133906135|133922606-	0	0	0	0	0	0	1.8844	0	0	0	0	0	ENSSSCG00000014267,
2:134875236|134877393+	2.5205	0	0	0	0	0	0	0	0	0	0	0	ENSSSCG00000014280,
2:136984406|136986562+	0	0	0	0	1.7089	2.0049	0	0	0	0	0	0	ENSSSCG00000026644,
2:136984406|136988148+	0	0	1.5509	0	0	2.0049	0	0	0	0	0	0	ENSSSCG00000026644,
2:136984406|136993504+	0	0	1.5509	0	0	0	0	0	0	0	0	0	ENSSSCG00000026644,
2:138224787|138224964-	0	0	0	0	0	0	1.8844	0	0	0	0	0	n/a
2:140443047|140443866-	0	0	0	0	0	0	0	0	0	0	0	1.9089	ENSSSCG00000014336,
2:140443574|140443767-	0	0	1.5509	0	0	0	0	0	0	4.0443	0	0	ENSSSCG00000014336,
2:142280493|142282960+	0	2.7567	0	0	0	0	0	0	0	0	0	0	ENSSSCG00000014364,
2:142297194|142297629-	0	0	0	0	0	0	0	3.1219	0	0	0	0	ENSSSCG00000014364,
2:144925769|144926982-	2.5205	0	0	0	0	0	0	0	0	0	0	0	ENSSSCG00000014401,
2:1469446|1469598-	0	0	0	0	0	0	0	0	0	0	2.0622	0	ENSSSCG00000035293,
2:14905402|14905737+	0	0	2.3264	0	0	2.6732	0	0	0	0	0	0	ENSSSCG00000030610,
2:284374|285880-	0	0	0	0	0	0	0	0	0	0	2.0622	0	ENSSSCG00000032010,
2:51408422|51418732+	0	0	0	0	0	0	0	17.1706	0	0	0	0	n/a
2:51414362|51418732+	0	0	0	0	0	0	0	3.1219	0	0	0	0	n/a
2:58179149|58182158-	0	0	0	0	0	0	0	0	0	0	0	1.9089	n/a
2:62324765|62327557+	2.5205	0	0	2.4504	2.5633	0	0	0	0	0	0	0	ENSSSCG00000022227,
2:64723711|64723865+	0	0	0	0	1.7089	1.3366	0	0	0	0	0	0	ENSSSCG00000031299,
2:64723715|64723865+	0	0	1.5509	0	0	0	0	0	0	0	0	0	ENSSSCG00000031299,
2:66287376|66288686-	3.7807	1.8378	0	0	0	0	0	0	0	0	0	0	ENSSSCG00000013726,
2:6755695|6755860+	0	0	0	0	0	0	0	0	5.7266	0	0	0	n/a
2:69287577|69289419-	0	0	0	0	0	0	0	0	0	0	0	1.9089	ENSSSCG00000023667,
2:7409703|7409864-	0	0	0	0	0	0	0	24.9755	0	0	0	0	ENSSSCG00000013022,
2:7421004|7421159-	0	0	0	0	0	0	0	7.8048	0	0	0	0	ENSSSCG00000013022,
2:74749904|74750090-	0	0	0	0	0	0	0	0	0	0	2.0622	0	ENSSSCG00000025675,
2:76937234|76937579-	0	0	0	0	0	0	0	0	0	2.0222	0	0	ENSSSCG00000021750,
2:77321921|77322335-	0	0	0	0	0	0	0	0	0	0	2.0622	0	ENSSSCG00000024052,
2:77554214|77555429-	0	0	0	0	0	0	0	3.1219	0	0	0	0	ENSSSCG00000013421,
2:78986893|78993738-	0	0	0	0	1.7089	0	0	0	0	0	0	0	ENSSSCG00000014023,
2:80460411|80460573-	0	0	0	0	0	0	0	3.1219	0	0	0	0	ENSSSCG00000040507,
2:80929268|80965616+	0	1.8378	0	0	0	0	0	0	0	0	0	0	ENSSSCG00000022508,ENSSSCG00000014048,
2:82117897|82137277+	0	3.6756	0	0	2.5633	0	0	0	0	0	0	0	ENSSSCG00000022661,
2:851753|851940+	0	0	0	0	0	1.3366	0	0	3.436	2.0222	0	0	n/a
2:85895664|85901430+	0	0	0	0	0	0	0	0	0	0	0	3.8177	ENSSSCG00000014094,
2:89827009|89830100+	0	0	0	0	0	0	0	3.1219	0	0	0	0	ENSSSCG00000014128,
2:9535395|9537089+	0	0	0	0	0	0	0	0	0	0	0	2.8633	ENSSSCG00000014540,
2:96126873|96127026+	3.7807	0	0	0	0	0	0	3.1219	0	0	0	0	ENSSSCG00000014149,
2:96152766|96164977-	0	0	0	0	0	0	0	4.6829	0	0	0	0	ENSSSCG00000014149,
2:96199362|96217188-	0	0	0	0	0	0	0	3.1219	0	0	0	0	ENSSSCG00000014149,
2:96199362|96217191-	0	1.8378	0	3.6756	0	0	0	0	0	0	0	0	ENSSSCG00000014149,
3:103582512|103584298+	0	1.8378	0	0	0	0	0	0	0	0	0	0	ENSSSCG00000008503,
3:10358267|10358409+	0	1.8378	0	0	0	0	0	0	0	0	0	0	ENSSSCG00000035736,
3:11243179|11244949+	0	0	0	0	0	1.3366	0	0	0	0	0	0	n/a
3:115701790|115743966+	0	0	0	0	1.7089	0	0	0	0	0	0	0	n/a
3:131262463|131262749-	0	0	0	0	0	0	0	3.1219	0	0	0	0	ENSSSCG00000031088,
3:18259277|18259422+	0	0	0	0	0	0	0	14.0487	0	0	0	0	ENSSSCG00000032556,
3:18259284|18259621-	0	0	0	0	0	0	0	3.1219	0	0	0	0	ENSSSCG00000032556,
3:18259593|18259756+	0	0	0	0	0	0	0	9.3658	0	0	0	0	ENSSSCG00000032556,
3:18259948|18260136-	0	0	0	0	0	0	0	4.6829	0	0	0	0	ENSSSCG00000032556,
3:22565606|22569552-	0	1.8378	0	0	0	0	0	0	0	0	0	0	ENSSSCG00000040943,
3:31250808|31253767+	0	0	0	2.4504	0	0	0	3.1219	0	0	0	0	ENSSSCG00000021118,
3:31250808|31266844+	0	0	0	0	1.7089	0	0	0	0	0	0	0	ENSSSCG00000021118,
3:39284955|39285119+	0	0	0	0	0	0	0	0	0	0	0	1.9089	ENSSSCG00000023304,
3:40556559|40556724-	0	0	0	0	0	0	0	0	0	0	0	1.9089	ENSSSCG00000021560,
3:42028880|42036230-	0	0	0	0	1.7089	1.3366	0	0	0	0	0	0	ENSSSCG00000008069,
3:42031699|42037268-	0	0	0	2.4504	0	0	0	0	0	0	0	0	ENSSSCG00000008069,
3:42210379|42210516+	0	0	0	0	0	2.0049	1.8844	0	0	0	2.0622	0	ENSSSCG00000028549,
3:4256520|4279580-	0	0	0	0	0	2.0049	0	0	0	0	0	0	ENSSSCG00000021285,
3:4257857|4279580-	0	5.5134	0	0	7.69	2.0049	0	6.2439	4.5813	0	0	0	ENSSSCG00000021285,
3:4264224|4277544-	0	0	0	0	0	2.0049	0	0	0	0	0	0	ENSSSCG00000021285,
3:4264224|4279580-	0	3.6756	0	0	0	0	0	0	2.2906	0	0	0	ENSSSCG00000021285,
3:4269795|4279580-	5.041	6.4324	0	8.5765	11.9623	0	0	0	0	3.0333	2.0622	0	ENSSSCG00000021285,
3:44085570|44122061-	2.5205	0	0	0	0	0	0	0	0	0	0	0	ENSSSCG00000008096,
3:44102881|44122061-	5.041	7.3513	10.8564	4.9008	11.9623	7.3513	6.5955	43.7071	4.5813	7.0776	8.2488	5.7266	ENSSSCG00000008096,
3:44105997|44122061-	0	0	2.3264	0	2.5633	1.3366	0	18.7316	0	3.0333	0	2.8633	ENSSSCG00000008096,
3:44109596|44122061-	0	0	0	0	0	0	1.8844	15.6097	0	2.0222	0	0	ENSSSCG00000008096,
3:44117754|44122061-	0	0	2.3264	0	2.5633	2.0049	3.7689	29.6584	3.436	2.0222	3.0933	0	ENSSSCG00000008096,
3:49135557|49135742-	13.8626	0	0	0	4.2722	11.361	21.671	40.5851	11.4532	25.2771	22.6843	7.6355	ENSSSCG00000008144,
3:56778198|56778505+	0	0	0	0	0	0	0	3.1219	0	0	0	0	ENSSSCG00000035533,ENSSSCG00000008200,
3:56779586|56780088-	0	0	0	0	0	0	0	7.8048	0	0	0	0	ENSSSCG00000035533,ENSSSCG00000008200,
3:59370394|59370571+	0	0	0	0	1.7089	0	0	0	0	0	0	0	ENSSSCG00000008238,
3:6687318|6744451+	0	0	0	0	0	0	1.8844	0	0	0	2.0622	0	ENSSSCG00000023320,
3:6696392|6711585+	8.8217	0	0	0	0	0	0	0	0	0	0	0	ENSSSCG00000023320,
3:6709392|6774278+	0	0	0	0	0	0	0	0	0	8.0887	0	0	ENSSSCG00000023320,
3:69218669|69218870+	0	0	1.5509	0	0	0	0	0	0	0	0	0	ENSSSCG00000008298,
3:71299639|71345172-	0	0	0	0	1.7089	0	0	0	0	0	0	0	ENSSSCG00000022708,
3:78952890|78971884-	0	0	0	0	4.2722	1.3366	0	0	0	0	0	0	ENSSSCG00000008372,
3:86603516|86603670+	0	0	0	0	0	0	0	0	2.2906	0	0	0	ENSSSCG00000040786,
3:92299236|92329159-	0	0	1.5509	0	0	0	0	0	0	0	0	0	ENSSSCG00000029593,
3:98056723|98074295-	2.5205	0	0	0	2.5633	0	0	0	0	0	0	0	ENSSSCG00000008467,
3:98062554|98074295-	0	0	0	0	1.7089	0	0	0	0	0	0	0	ENSSSCG00000008467,
3:98072143|98074295-	0	1.8378	0	0	0	0	0	3.1219	0	0	0	0	ENSSSCG00000008467,
4:100425531|100504284-	2.5205	4.5945	0	0	0	0	0	3.1219	0	2.0222	0	0	n/a
4:103308694|103326827-	0	1.8378	0	3.6756	0	0	1.8844	3.1219	0	2.0222	0	0	ENSSSCG00000006730,
4:103318060|103326827-	0	1.8378	0	0	2.5633	0	0	3.1219	0	0	0	1.9089	ENSSSCG00000006730,
4:110411073|110444022-	0	0	0	0	0	0	0	0	2.2906	0	0	0	n/a
4:118404658|118409967-	0	2.7567	0	2.4504	0	0	0	0	0	0	0	0	ENSSSCG00000006874,
4:123091580|123125471+	0	0	1.5509	0	0	0	0	0	0	0	0	0	ENSSSCG00000006889,
4:123121212|123125471+	0	0	0	0	1.7089	0	0	0	0	0	0	0	ENSSSCG00000006889,
4:123947026|123998502-	0	0	0	0	0	0	3.7689	0	0	0	0	0	ENSSSCG00000006897,
4:123979149|123998502-	0	0	0	0	0	0	0	0	2.2906	0	0	0	ENSSSCG00000006897,
4:123980711|123998502-	0	0	0	2.4504	0	0	0	0	0	0	0	0	ENSSSCG00000006897,
4:129476422|129476577+	0	0	0	2.4504	0	0	0	0	0	0	0	0	ENSSSCG00000006936,
4:129506496|129568529-	0	0	0	3.6756	0	0	0	0	0	0	0	0	ENSSSCG00000006932,
4:129728388|129752698+	0	0	0	0	0	0	0	0	0	0	0	1.9089	ENSSSCG00000006936,
4:16033643|16034892+	0	0	0	0	2.5633	0	0	0	0	0	0	0	ENSSSCG00000005983,
4:21934956|21936689-	0	0	1.5509	0	0	0	2.8266	0	0	2.0222	0	1.9089	ENSSSCG00000030493,
4:30775953|30818482-	0	2.7567	0	0	3.4178	0	0	0	0	0	0	0	ENSSSCG00000006037,
4:35774294|35774857-	2.5205	0	0	0	0	0	0	0	0	0	0	2.8633	ENSSSCG00000006061,
4:39059673|39061776-	2.5205	0	0	0	0	0	0	0	0	0	0	0	ENSSSCG00000006084,
4:39059673|39069367-	0	0	0	0	0	0	0	3.1219	0	0	0	0	ENSSSCG00000006084,
4:53953449|53953620-	7.5614	0	0	2.4504	3.4178	0	1.8844	0	0	0	0	0	n/a
4:53953449|53953955-	0	2.7567	0	0	0	0	0	0	0	0	0	0	n/a
4:53953454|53953888+	0	10.108	0	0	0	0	0	0	0	0	0	0	n/a
4:53953473|53953620-	0	0	0	6.126	0	0	0	0	0	0	0	0	n/a
4:53953473|53953829-	0	0	0	0	2.5633	0	0	0	0	0	0	0	n/a
4:53953487|53953657-	0	29.405	0	0	0	0	0	0	0	0	0	0	n/a
4:53953511|53953657-	3.7807	5.5134	3.8773	11.0269	7.69	2.0049	0	6.2439	2.2906	0	0	0	n/a
4:53953511|53953676-	3.7807	7.3513	0	12.2521	10.2534	2.0049	0	0	0	0	0	0	n/a
4:53953579|53953888+	0	0	0	0	1.7089	0	0	0	0	0	0	0	n/a
4:53953648|53953829-	15.1229	9.1891	0	22.0538	16.2345	5.3464	0	0	0	0	0	0	n/a
4:53953693|53953829-	12.6024	6.4324	10.8564	14.7025	5.1267	0	0	0	0	0	0	0	n/a
4:56581124|56583910+	0	0	0	0	2.5633	0	0	0	0	0	0	0	ENSSSCG00000006156,
4:67653810|67657468-	0	1.8378	1.5509	6.126	4.2722	3.3415	5.6533	3.1219	0	0	0	4.7722	ENSSSCG00000006202,
4:67679793|67689219-	0	0	0	0	0	0	2.8266	0	0	0	0	0	ENSSSCG00000006202,
4:71965585|72000647+	11.3422	9.1891	4.6527	14.7025	21.3612	4.0098	1.8844	0	3.436	6.0665	4.1244	10.4988	ENSSSCG00000025087,
4:71974112|72041701+	0	0	0	0	4.2722	1.3366	0	0	0	0	0	0	ENSSSCG00000025087,
4:71985409|72041701+	0	0	1.5509	4.9008	5.1267	0	3.7689	0	3.436	0	0	2.8633	ENSSSCG00000025087,
4:71985409|72049158+	0	0	0	0	0	0	2.8266	0	0	0	0	0	ENSSSCG00000025087,
4:72000606|72065043+	0	0	1.5509	0	0	0	0	0	0	0	0	0	ENSSSCG00000025087,
4:72630918|72657500-	3.7807	2.7567	4.6527	2.4504	5.9811	5.3464	0	0	0	2.0222	4.1244	3.8177	ENSSSCG00000006231,
4:72636561|72657500-	2.5205	4.5945	1.5509	2.4504	1.7089	1.3366	1.8844	6.2439	0	0	2.0622	1.9089	ENSSSCG00000006231,
4:72657070|72657500-	0	0	0	0	0	0	0	0	0	0	2.0622	0	ENSSSCG00000006231,
4:75762505|75762890+	0	1.8378	0	0	0	1.3366	0	0	0	0	0	0	ENSSSCG00000040470,
4:80963574|81047314+	0	2.7567	1.5509	0	0	1.3366	0	0	0	0	0	0	ENSSSCG00000006282,
4:80963599|80978012+	0	0	0	0	0	0	0	0	2.2906	0	0	0	ENSSSCG00000006282,
4:88758198|88759728-	0	0	0	0	0	0	0	0	0	0	0	1.9089	ENSSSCG00000006346,
4:89111117|89111486+	0	1.8378	0	0	0	0	0	0	0	0	0	0	n/a
4:90265774|90265929-	0	0	0	0	0	0	0	0	0	0	12.3733	0	ENSSSCG00000032164,
4:91459844|91476721+	0	0	0	2.4504	0	0	0	0	0	0	0	0	n/a
4:93388220|93392560-	0	0	0	0	0	1.3366	0	0	0	0	0	1.9089	ENSSSCG00000006472,
4:93900778|93900921+	0	0	0	0	0	0	0	0	0	0	2.0622	0	ENSSSCG00000006496,
4:94184733|94185957+	0	0	0	0	2.5633	0	0	0	0	0	0	0	ENSSSCG00000006510,
4:94669002|94673495+	0	0	1.5509	0	0	0	0	0	0	0	0	0	ENSSSCG00000006530,
4:96007207|96007348-	0	0	0	0	1.7089	0	0	0	0	0	0	0	ENSSSCG00000031053,
4:99128851|99129028-	0	0	0	0	2.5633	0	0	0	0	0	0	0	ENSSSCG00000006665,
4:99399286|99400078+	0	0	1.5509	0	0	0	0	0	0	0	0	0	ENSSSCG00000026502,
5:101608096|101613366+	2.5205	0	3.1018	4.9008	8.5445	1.3366	2.8266	9.3658	0	2.0222	3.0933	0	n/a
5:11439999|11440814+	0	0	0	0	0	0	0	0	0	0	0	2.8633	ENSSSCG00000000145,
5:14836124|14836306+	0	0	0	0	0	0	1.8844	0	0	0	0	0	n/a
5:15151019|15269105-	0	0	0	0	0	0	2.8266	0	0	0	0	0	n/a
5:17626168|17662597+	0	0	0	13.4773	0	0	0	0	0	0	0	0	n/a
5:17679497|17679665+	0	0	0	2.4504	0	0	0	0	0	0	0	0	n/a
5:21431943|21432120+	0	0	2.3264	0	0	0	0	0	0	0	0	0	ENSSSCG00000000374,
5:21935225|21935391-	0	0	0	0	0	1.3366	0	0	0	0	0	0	ENSSSCG00000000403,
5:22251957|22269037-	0	0	0	0	0	1.3366	0	0	0	0	0	0	ENSSSCG00000000419,
5:41684337|41735315-	0	0	0	0	0	0	0	0	0	0	0	1.9089	ENSSSCG00000000530,
5:58079141|58083307-	2.5205	1.8378	0	0	0	0	0	0	0	0	0	0	ENSSSCG00000000612,
5:64096239|64098296+	0	0	0	0	0	2.0049	0	0	0	0	0	0	ENSSSCG00000000697,
5:64129713|64129879-	0	0	0	0	0	0	0	4.6829	0	0	0	0	ENSSSCG00000000694,
5:64130438|64130734+	0	0	0	0	0	0	0	3.1219	0	0	0	0	ENSSSCG00000000694,
5:6519442|6566862+	0	0	0	0	0	1.3366	0	0	0	0	0	0	n/a
5:67653579|67653977-	0	0	1.5509	0	1.7089	1.3366	0	0	0	0	0	0	ENSSSCG00000029464,
5:67653816|67655863-	0	0	0	0	1.7089	0	0	0	0	0	0	0	ENSSSCG00000029464,
5:68782717|68782969+	0	2.7567	0	0	0	1.3366	0	0	3.436	0	0	0	ENSSSCG00000000757,
5:80512428|80513094-	0	0	0	0	0	0	1.8844	0	2.2906	3.0333	0	0	ENSSSCG00000000849,
5:87896929|87913410-	0	0	0	2.4504	1.7089	0	0	4.6829	0	0	0	0	ENSSSCG00000030608,
6:103910117|103929043-	0	0	0	0	2.5633	0	0	0	0	0	0	0	ENSSSCG00000029030,
6:12234387|12236356+	0	0	0	0	0	2.6732	0	0	3.436	0	0	0	ENSSSCG00000033842,
6:12234387|12237082+	0	0	0	0	1.7089	0	0	0	0	0	0	0	ENSSSCG00000033842,
6:12234387|12245084+	0	0	0	0	0	0	0	0	2.2906	0	0	0	ENSSSCG00000033842,
6:12234387|12252148+	27.7253	11.0269	22.4883	18.3781	10.2534	12.0293	8.4799	6.2439	3.436	7.0776	8.2488	8.5899	ENSSSCG00000033842,
6:129756751|129764385+	0	2.7567	0	7.3513	9.3989	3.3415	2.8266	6.2439	3.436	0	3.0933	4.7722	ENSSSCG00000003760,
6:13435903|13436570-	0	11.0269	8.53	9.8017	2.5633	0	3.7689	0	0	0	3.0933	7.6355	ENSSSCG00000038843,
6:135325620|135344123-	0	0	0	0	0	0	0	3.1219	0	3.0333	0	0	ENSSSCG00000003768,
6:135325620|135351781-	0	0	0	0	0	1.3366	0	7.8048	2.2906	0	0	1.9089	ENSSSCG00000003768,
6:135338445|135351781-	0	2.7567	3.8773	3.6756	1.7089	0	0	21.8535	2.2906	0	0	0	ENSSSCG00000003768,
6:135342857|135345469-	0	1.8378	0	0	0	0	0	0	0	0	0	0	ENSSSCG00000003768,
6:135342857|135351781-	0	0	0	0	0	0	0	7.8048	0	0	0	0	ENSSSCG00000003768,
6:138964559|138981411+	0	2.7567	0	0	0	0	0	0	2.2906	0	0	0	ENSSSCG00000003784,
6:142623911|142627509-	2.5205	0	1.5509	9.8017	0	0	0	0	0	0	0	0	ENSSSCG00000003791,
6:142627420|142629878-	0	0	2.3264	3.6756	0	0	0	0	0	0	2.0622	0	ENSSSCG00000003791,
6:147515326|147529603+	0	0	0	0	0	0	0	0	0	0	0	2.8633	ENSSSCG00000003809,
6:152411007|152522665+	0	0	0	7.3513	0	0	0	0	0	0	0	0	ENSSSCG00000003825,
6:158262099|158262275-	0	0	0	0	0	0	0	0	3.436	0	0	0	ENSSSCG00000034261,
6:159168949|159172130+	0	0	0	0	0	0	0	0	0	0	3.0933	0	ENSSSCG00000027114,
6:161601932|161602116-	0	0	0	0	0	0	0	0	2.2906	0	0	0	ENSSSCG00000003877,
6:164724357|164725042-	0	0	17.0601	0	0	0	0	0	0	0	0	0	ENSSSCG00000003894,
6:164724357|164725114-	0	0	2.3264	0	0	0	0	0	0	0	0	0	ENSSSCG00000003894,
6:168716698|168717962-	5.041	2.7567	3.1018	6.126	11.1078	3.3415	7.5377	14.0487	0	0	7.2177	12.4077	n/a
6:170137545|170143503+	0	0	0	0	0	0	0	0	0	5.0554	0	0	ENSSSCG00000003971,
6:18651700|18672093+	0	0	0	0	1.7089	0	0	0	0	0	0	0	n/a
6:18652094|18661608+	0	0	0	11.0269	0	0	0	0	0	0	0	0	n/a
6:18652094|18667233+	0	0	0	12.2521	0	0	0	0	0	0	0	0	n/a
6:18661543|18672093+	0	0	0	0	1.7089	0	0	0	0	0	0	0	ENSSSCG00000023684,
6:27141450|27141615-	0	0	3.1018	0	0	3.3415	1.8844	0	0	4.0443	0	0	ENSSSCG00000035772,
6:3131027|3131181-	2.5205	0	0	0	0	0	0	0	0	0	0	0	ENSSSCG00000029034,
6:42934361|42937078+	0	1.8378	0	0	0	0	0	0	0	0	0	0	n/a
6:47395817|47396459+	0	0	0	0	0	0	0	3.1219	0	0	0	0	n/a
6:47413718|47414310-	0	0	0	0	0	0	0	3.1219	0	0	0	0	n/a
6:47414281|47416263+	0	0	0	0	0	0	0	4.6829	0	0	0	0	n/a
6:47414293|47416281+	0	0	0	0	0	0	0	10.9268	0	0	0	0	n/a
6:47646094|47647371+	2.5205	0	0	0	0	0	0	0	0	0	0	0	ENSSSCG00000036998,ENSSSCG00000035570,
6:48064863|48065025-	0	0	0	0	2.5633	0	0	0	0	0	0	0	ENSSSCG00000028056,
6:48103427|48105283+	0	0	2.3264	0	1.7089	0	0	0	0	0	2.0622	0	ENSSSCG00000023556,
6:48560244|48560434-	0	0	0	0	0	0	0	0	2.2906	0	0	0	ENSSSCG00000002989,
6:48851033|48853044+	0	0	0	0	0	1.3366	0	0	0	0	0	0	ENSSSCG00000033760,
6:49120148|49146586-	0	0	0	0	0	0	0	0	3.436	2.0222	0	2.8633	ENSSSCG00000003006,ENSSSCG00000034089,
6:49120148|49173560-	0	0	0	0	0	0	0	0	2.2906	0	10.311	12.4077	ENSSSCG00000003006,
6:49312475|49312709+	0	1.8378	0	0	0	0	0	0	0	0	0	0	ENSSSCG00000030049,
6:49312537|49314126-	0	0	0	0	0	0	0	0	2.2906	0	0	0	ENSSSCG00000030049,
6:51307032|51307550+	0	0	0	0	0	0	0	0	0	0	2.0622	0	ENSSSCG00000020657,
6:51372275|51373978+	0	0	0	0	0	1.3366	0	0	0	0	0	0	ENSSSCG00000003088,
6:51705683|51707136-	0	0	0	0	0	0	0	6.2439	0	0	0	0	ENSSSCG00000036132,
6:51711118|51712356+	0	0	0	0	0	0	0	17.1706	0	0	0	0	ENSSSCG00000036132,
6:53441774|53441929-	0	0	0	0	2.5633	0	0	0	2.2906	0	2.0622	0	ENSSSCG00000023371,
6:54197133|54200932-	0	0	0	0	0	0	0	0	0	2.0222	0	0	ENSSSCG00000003150,
6:54209256|54209394-	0	0	1.5509	0	0	0	0	0	0	0	0	0	ENSSSCG00000003150,
6:54209256|54209415-	0	0	0	0	3.4178	0	0	0	0	0	0	0	ENSSSCG00000003150,
6:55288560|55289131+	0	0	0	0	0	0	0	20.2926	0	0	0	0	ENSSSCG00000003218,
6:56453491|56529015+	0	0	0	0	0	0	0	0	0	0	0	3.8177	ENSSSCG00000038825,
6:56505864|56523886+	0	0	0	2.4504	0	0	0	0	0	0	0	0	ENSSSCG00000038825,
6:56516156|56533207+	0	0	0	0	0	1.3366	0	0	0	0	0	0	ENSSSCG00000038825,
6:56555204|56590857+	15.1229	7.3513	4.6527	9.8017	2.5633	10.0244	6.5955	0	12.5985	16.1773	6.1866	11.4532	ENSSSCG00000038825,
6:56555267|56590857+	0	0	0	0	0	1.3366	0	0	0	0	0	1.9089	ENSSSCG00000038825,
6:70692453|70692635-	0	2.7567	3.1018	2.4504	0	1.3366	3.7689	0	3.436	2.0222	0	2.8633	n/a
6:72230696|72230857+	0	0	0	0	1.7089	0	0	0	0	0	0	0	ENSSSCG00000022208,
6:80597027|80597216-	0	0	0	0	0	1.3366	0	0	0	0	0	0	ENSSSCG00000038706,
6:82338701|82342381+	0	1.8378	0	3.6756	2.5633	0	0	0	3.436	4.0443	2.0622	2.8633	ENSSSCG00000032947,
6:83858300|83859626+	2.5205	0	1.5509	0	1.7089	0	0	0	0	3.0333	8.2488	0	ENSSSCG00000003555,
6:98559734|98576929-	0	1.8378	3.1018	2.4504	1.7089	1.3366	0	0	5.7266	3.0333	0	0	ENSSSCG00000003680,
6:98564833|98576929-	0	0	0	0	0	0	0	0	0	3.0333	0	0	ENSSSCG00000003680,
6:98714293|98718992-	0	0	1.5509	0	0	0	0	0	0	0	0	0	ENSSSCG00000003682,
6:98742427|98790460-	0	0	1.5509	0	0	0	0	0	0	0	0	0	ENSSSCG00000003682,
6:98754169|98790460-	0	0	0	0	1.7089	0	0	0	0	0	0	0	ENSSSCG00000003682,
6:98755985|98756159-	0	0	0	0	1.7089	1.3366	0	0	0	0	0	0	ENSSSCG00000003682,
7:110508949|110509709-	0	0	0	0	0	0	0	0	0	0	2.0622	0	ENSSSCG00000002426,
7:112075454|112077200-	0	0	0	0	0	1.3366	0	0	0	0	0	0	ENSSSCG00000002434,
7:13921773|13929874-	0	0	0	0	0	0	0	0	0	0	0	2.8633	ENSSSCG00000001075,
7:1912511|1954004-	7.5614	3.6756	0	2.4504	2.5633	2.0049	3.7689	12.4877	2.2906	0	13.4044	7.6355	ENSSSCG00000033655,
7:1925097|1954004-	5.041	0	0	0	0	1.3366	1.8844	3.1219	6.8719	0	7.2177	1.9089	ENSSSCG00000033655,
7:22824834|22868141+	0	0	0	0	0	0	0	0	0	0	0	1.9089	ENSSSCG00000001229,
7:22825330|22956689+	0	0	0	0	0	0	0	39.0242	0	0	0	0	ENSSSCG00000001229,
7:22826215|22890075+	0	0	0	0	0	0	0	0	6.8719	0	0	0	ENSSSCG00000001229,
7:22827331|22958742+	18.9036	7.3513	0	24.5042	0	54.132	0	14.0487	34.3597	18.1995	0	0	ENSSSCG00000001229,
7:22827542|22891838+	0	24.8105	0	0	0	0	326.007	0	265.715	719.892	0	0	ENSSSCG00000001229,
7:22827542|22941215+	0	4.5945	0	0	0	2.0049	6.5955	103.024	0	0	0	0	ENSSSCG00000001229,
7:22827542|22958742+	0	0	0	0	0	3.3415	0	0	4.5813	0	0	0	ENSSSCG00000001229,
7:22827542|22958923+	0	0	0	0	106.806	0	0	0	3.436	0	501.117	0	ENSSSCG00000001229,
7:22853630|22957191+	0	7.3513	11.6319	0	0	0	0	0	0	0	3.0933	0	ENSSSCG00000001229,
7:22854565|22891190+	0	0	2.3264	6.126	0	0	0	0	0	0	4.1244	0	ENSSSCG00000001229,
7:22871140|22919898+	0	0	0	0	0	0	0	0	2.2906	0	0	0	ENSSSCG00000001229,
7:22871140|22958923+	0	0	0	0	0	0	2.8266	0	2.2906	2.0222	0	0	ENSSSCG00000001229,
7:22889305|22917041+	0	0	0	0	0	0	0	3.1219	0	0	0	0	ENSSSCG00000001229,
7:22889305|22956239+	0	0	310.183	0	0	0	0	0	0	0	868.19	0	ENSSSCG00000001229,
7:22891788|22958742+	18.9036	0	0	8.5765	0	0	0	0	0	0	0	0	ENSSSCG00000001229,
7:22891999|22958923+	0	0	3.8773	0	0	0	0	0	0	2.0222	0	0	ENSSSCG00000001229,
7:23022971|23023608-	31.506	0	4.6527	15.9277	0	0	21.671	7.8048	18.3251	38.4212	32.9954	49.6306	ENSSSCG00000001341,
7:23022971|23026682-	7.5614	0	3.8773	7.3513	0	0	3.7689	12.4877	6.8719	10.1108	12.3733	11.4532	ENSSSCG00000001341,
7:23204849|23205935-	0	0	0	0	1.7089	2.6732	0	0	0	0	0	0	ENSSSCG00000001376,
7:24101261|24107009-	2.5205	0	0	0	0	0	3.7689	0	0	0	8.2488	5.7266	ENSSSCG00000023611,
7:24101261|24113776-	0	0	1.5509	0	2.5633	0	0	3.1219	0	0	7.2177	3.8177	ENSSSCG00000023611,
7:24971197|25026137-	0	0	0	2.4504	2.5633	4.0098	0	0	0	0	0	2.8633	n/a
7:24988773|25033067-	0	0	5.4282	2.4504	0	0	0	0	0	0	5.1555	0	ENSSSCG00000001459,
7:24990298|25033067-	0	0	2.3264	3.6756	2.5633	0	0	0	0	0	5.1555	0	ENSSSCG00000001459,
7:31665249|31669318-	0	0	1.5509	2.4504	0	1.3366	0	0	0	0	0	0	ENSSSCG00000001554,
7:51782208|51792316+	0	4.5945	2.3264	0	3.4178	4.0098	1.8844	0	0	5.0554	0	0	ENSSSCG00000035432,
7:52121146|52122358-	0	0	0	0	0	0	1.8844	3.1219	0	0	0	0	ENSSSCG00000001805,
7:56824741|56908861-	0	0	1.5509	0	0	0	0	0	0	0	0	0	ENSSSCG00000001865,
7:56848097|56875183-	0	0	0	3.6756	0	0	0	0	0	0	0	0	ENSSSCG00000001865,
7:59405353|59405530-	0	0	0	0	0	1.3366	0	0	0	0	0	0	ENSSSCG00000001912,
7:60906892|60907062-	0	0	2.3264	0	0	0	0	0	0	0	0	0	ENSSSCG00000001927,
7:61828304|61828450-	0	0	1.5509	0	0	0	0	0	0	0	0	0	ENSSSCG00000023760,
7:64792417|64801946-	0	0	0	0	1.7089	0	0	0	0	0	0	0	ENSSSCG00000034753,
7:64984587|65052806+	0	0	0	3.6756	0	0	1.8844	0	2.2906	2.0222	0	0	ENSSSCG00000001958,
7:65022908|65031046+	2.5205	0	0	0	0	0	0	0	0	0	0	0	ENSSSCG00000001958,
7:67554148|67580251-	0	2.7567	2.3264	0	3.4178	2.0049	2.8266	0	0	0	0	0	ENSSSCG00000001966,
7:68514625|68521235+	0	0	0	0	3.4178	2.6732	0	0	0	0	0	0	ENSSSCG00000040657,
7:68514625|68533985+	0	0	2.3264	0	3.4178	1.3366	0	0	0	0	0	0	ENSSSCG00000040657,
7:68514625|68539413+	0	0	0	3.6756	6.8356	0	0	0	0	0	0	0	ENSSSCG00000040657,
7:75133936|75134243+	0	0	0	0	0	0	0	0	0	2.0222	0	0	ENSSSCG00000002001,ENSSSCG00000002002,
7:86006301|86019269-	0	0	0	0	0	1.3366	0	0	0	0	0	0	ENSSSCG00000002266,
7:86070324|86075222-	0	0	1.5509	0	0	0	0	0	0	0	0	0	ENSSSCG00000002266,
7:86075115|86083505-	0	0	0	0	1.7089	0	0	0	0	0	0	0	ENSSSCG00000002266,
7:92491686|92491829+	0	0	0	0	0	0	0	0	0	0	2.0622	0	ENSSSCG00000028304,
7:96458418|96461362+	0	0	0	0	0	0	0	0	0	2.0222	0	0	ENSSSCG00000028663,
7:96869818|96901259+	0	2.7567	0	0	0	8.0196	0	0	0	0	0	0	ENSSSCG00000002349,
8:32725573|32756725+	0	0	0	0	2.5633	0	0	4.6829	0	0	0	0	ENSSSCG00000008799,
8:377467|377662-	0	0	0	0	0	0	0	0	2.2906	0	0	0	ENSSSCG00000036512,
8:377469|377662-	0	0	0	0	0	0	2.8266	0	0	0	0	0	ENSSSCG00000036512,
8:377481|377689-	0	0	0	0	0	0	0	0	2.2906	0	0	0	ENSSSCG00000036512,
8:66729918|66732754+	0	0	0	0	0	0	0	0	0	2.0222	0	0	ENSSSCG00000032374,
8:69374301|69387201-	0	0	0	0	1.7089	0	0	0	0	0	0	0	ENSSSCG00000024592,
8:70055390|70157571+	0	0	0	0	0	0	0	0	3.436	2.0222	0	0	ENSSSCG00000008959,
8:70055390|70157612+	0	0	3.1018	0	0	0	0	0	0	0	0	0	ENSSSCG00000008959,
8:96794336|96845587-	0	0	0	0	0	0	1.8844	0	0	3.0333	0	0	ENSSSCG00000034280,
8:96810097|96845587-	3.7807	3.6756	2.3264	6.126	2.5633	1.3366	3.7689	0	0	0	0	1.9089	ENSSSCG00000034280,
8:96827804|96845587-	0	2.7567	0	2.4504	3.4178	0	0	0	0	0	0	0	ENSSSCG00000034280,
8:96833216|96845587-	0	2.7567	0	4.9008	0	2.0049	0	10.9268	2.2906	2.0222	0	2.8633	ENSSSCG00000034280,
9:10004666|10005205+	0	1.8378	0	0	0	0	0	0	0	0	0	0	ENSSSCG00000014861,ENSSSCG00000035786,
9:102367480|102407759-	0	0	0	0	0	0	0	0	2.2906	0	0	0	ENSSSCG00000038977,
9:102378852|102407759-	0	3.6756	0	0	4.2722	0	0	0	0	0	0	0	ENSSSCG00000038977,
9:102384198|102407759-	0	0	0	0	1.7089	0	0	0	0	0	0	0	ENSSSCG00000038977,
9:102399275|102399915-	0	0	0	0	0	0	0	0	0	0	2.0622	0	ENSSSCG00000038977,
9:103334247|103336350-	0	0	0	0	0	1.3366	2.8266	0	0	0	0	0	ENSSSCG00000015423,
9:104960017|104984915+	0	1.8378	3.8773	4.9008	0	2.0049	0	3.1219	2.2906	4.0443	8.2488	0	ENSSSCG00000029082,
9:104970469|104971638+	0	0	0	0	4.2722	0	0	0	0	0	0	0	ENSSSCG00000029082,
9:104970469|104983103+	6.3012	8.2702	3.1018	3.6756	6.8356	6.0147	4.7111	4.6829	0	4.0443	4.1244	3.8177	ENSSSCG00000029082,
9:104970469|104984915+	0	1.8378	0	0	2.5633	0	0	0	0	0	3.0933	0	ENSSSCG00000029082,
9:105035941|105101002-	0	0	0	0	1.7089	0	0	0	0	0	0	0	ENSSSCG00000026110,
9:113992721|114013732+	0	1.8378	0	0	0	2.0049	1.8844	0	5.7266	3.0333	0	0	ENSSSCG00000015480,
9:114013099|114013732+	0	0	1.5509	0	0	0	0	0	0	2.0222	0	0	ENSSSCG00000015480,
9:114098303|114098452+	0	0	0	0	0	0	0	0	0	0	2.0622	0	ENSSSCG00000035066,
9:114937099|114951665+	0	0	0	0	1.7089	0	0	0	0	0	0	0	ENSSSCG00000015485,
9:12136806|12166226-	0	0	0	0	0	0	0	0	0	0	2.0622	0	ENSSSCG00000014882,
9:12140549|12166226-	2.5205	0	0	0	4.2722	1.3366	2.8266	6.2439	0	0	2.0622	1.9089	ENSSSCG00000014882,
9:12146484|12166226-	3.7807	6.4324	2.3264	3.6756	2.5633	2.6732	1.8844	6.2439	6.8719	8.0887	6.1866	2.8633	ENSSSCG00000014882,
9:12154027|12166226-	0	0	0	0	0	0	0	0	0	0	0	2.8633	ENSSSCG00000014882,
9:12155871|12166226-	3.7807	1.8378	5.4282	3.6756	4.2722	4.0098	6.5955	0	5.7266	5.0554	0	0	ENSSSCG00000014882,
9:121610724|121631279+	0	0	0	0	1.7089	0	0	0	0	0	0	0	ENSSSCG00000015531,
9:12162493|12166226-	6.3012	11.0269	9.3055	8.5765	17.089	16.0391	12.2488	15.6097	11.4532	15.1663	9.2799	11.4532	ENSSSCG00000014882,
9:125732918|125735258+	0	0	0	0	0	0	0	6.2439	0	0	0	0	ENSSSCG00000015565,
9:1291682|1291834+	6.3012	0	0	4.9008	1.7089	0	0	0	0	0	0	0	n/a
9:130629259|130663786+	0	1.8378	0	0	0	0	0	0	0	0	0	0	ENSSSCG00000015593,
9:131742920|131766259-	0	0	0	0	0	0	0	0	0	3.0333	0	0	n/a
9:21772973|21816072+	0	0	0	0	0	0	0	0	2.2906	2.0222	0	0	n/a
9:26111481|26112646+	0	0	0	3.6756	2.5633	0	0	0	0	0	0	0	ENSSSCG00000014946,
9:26111481|26118844+	0	1.8378	0	0	0	0	0	0	0	0	0	0	ENSSSCG00000014946,
9:2849192|2878637+	0	0	0	0	0	1.3366	0	0	0	0	0	0	n/a
9:3379703|3379847-	0	0	0	0	0	0	0	0	2.2906	0	0	0	n/a
9:37048731|37055819+	0	0	0	0	2.5633	0	0	0	0	0	0	0	ENSSSCG00000015011,
9:38250456|38263782-	0	0	2.3264	0	3.4178	0	0	0	0	0	0	0	ENSSSCG00000015013,
9:44607455|44610643+	0	2.7567	0	0	0	0	0	0	0	0	0	0	ENSSSCG00000015077,
9:45784065|45785898+	0	0	0	0	3.4178	0	0	0	0	0	0	0	ENSSSCG00000023324,
9:45784065|45786789+	0	0	0	0	3.4178	0	0	0	0	0	0	0	ENSSSCG00000023324,
9:46146775|46146951+	0	0	0	0	0	1.3366	0	0	0	0	0	0	ENSSSCG00000015098,ENSSSCG00000015099,
9:4700844|4700979+	3.7807	0	0	0	0	0	0	0	0	0	0	0	n/a
9:4801798|4809581-	0	0	0	0	0	0	0	3.1219	0	0	0	0	n/a
9:66405629|66409132-	0	3.6756	9.3055	14.7025	7.69	10.6927	7.5377	3.1219	14.8892	7.0776	9.2799	8.5899	ENSSSCG00000022398,
9:66405629|66413572-	3.7807	5.5134	8.53	4.9008	6.8356	8.0196	9.4222	7.8048	13.7439	10.1108	7.2177	15.271	ENSSSCG00000022398,
9:66406846|66413572-	0	0	0	0	0	0	1.8844	0	0	0	0	0	ENSSSCG00000022398,
9:72153385|72178091-	0	0	0	0	1.7089	0	0	0	0	0	0	0	ENSSSCG00000015313,
9:72153385|72179828-	0	0	0	0	0	0	0	0	4.5813	0	0	0	ENSSSCG00000015313,
9:72170446|72178091-	0	1.8378	0	0	1.7089	0	0	0	0	0	0	0	ENSSSCG00000015313,
9:72483011|72495350-	0	2.7567	1.5509	0	3.4178	0	0	4.6829	0	3.0333	0	2.8633	n/a
9:74198071|74200053+	0	0	0	0	0	0	1.8844	0	0	0	0	0	ENSSSCG00000015326,
9:74200302|74200814+	0	0	0	0	0	1.3366	0	0	0	0	0	0	ENSSSCG00000015326,
9:74203757|74204532+	0	0	0	2.4504	0	0	0	0	0	0	0	0	ENSSSCG00000015326,
9:74207160|74207803+	0	0	0	0	0	0	0	0	0	0	0	2.8633	ENSSSCG00000015326,
9:74208474|74209572-	0	0	0	0	0	6.0147	1.8844	0	9.1626	2.0222	0	4.7722	ENSSSCG00000015326,
9:80688608|80696673+	0	0	0	0	0	0	0	0	0	2.0222	0	0	ENSSSCG00000026722,
9:8377509|8377690+	0	0	0	0	0	0	0	0	2.2906	4.0443	0	0	n/a
9:88762232|88764377-	0	0	0	2.4504	0	0	0	4.6829	0	0	0	0	ENSSSCG00000025298,
9:88762439|88764377-	0	3.6756	1.5509	0	0	2.0049	0	6.2439	5.7266	3.0333	0	1.9089	ENSSSCG00000025298,
9:9103677|9149572+	0	5.5134	0	8.5765	7.69	0	0	0	0	3.0333	5.1555	1.9089	ENSSSCG00000021822,
9:9143068|9149572+	0	0	0	0	2.5633	0	0	0	0	0	0	0	ENSSSCG00000021822,
9:99610039|99693747-	0	4.5945	0	0	0	0	0	0	0	0	0	0	n/a
9:99632100|99703439-	2.5205	0	1.5509	0	0	0	0	0	0	0	0	0	n/a
9:99694780|99694926-	12.6024	7.3513	4.6527	8.5765	0	2.6732	2.8266	0	3.436	0	7.2177	2.8633	ENSSSCG00000015405,
10:12479241|12486455+	2.5205	0	0	0	0	0	0	0	0	0	0	0	ENSSSCG00000025686,
10:13072132|13089649+	0	0	0	0	2.5633	1.3366	0	0	0	0	0	0	ENSSSCG00000031483,
10:13072132|13117381+	0	0	0	4.9008	1.7089	1.3366	1.8844	0	0	0	0	0	ENSSSCG00000031483,
10:19357530|19357694-	0	0	0	0	0	0	0	0	0	0	0	2.8633	n/a
10:23649663|23650604+	0	0	0	0	0	0	0	10.9268	0	0	0	0	ENSSSCG00000036948,
10:24818305|24818470+	0	0	1.5509	0	0	0	0	0	0	0	0	0	ENSSSCG00000010928,
10:31153774|31157554+	0	0	0	0	0	0	0	0	2.2906	0	0	0	ENSSSCG00000026087,
10:31153774|31175932+	0	0	0	0	1.7089	0	0	4.6829	0	0	0	0	ENSSSCG00000026087,
10:32800584|32827084+	2.5205	7.3513	1.5509	8.5765	8.5445	6.0147	2.8266	0	0	3.0333	0	2.8633	ENSSSCG00000010987,
10:32817449|32824801+	0	3.6756	0	0	0	0	0	4.6829	0	2.0222	0	0	ENSSSCG00000010987,
10:32817449|32827084+	3.7807	4.5945	1.5509	4.9008	3.4178	2.0049	3.7689	4.6829	2.2906	3.0333	5.1555	0	ENSSSCG00000010987,
10:32819044|32827084+	0	0	0	0	0	0	0	0	0	2.0222	0	0	ENSSSCG00000010987,
10:33404076|33404247+	0	0	1.5509	0	0	0	0	0	0	0	0	0	ENSSSCG00000010999,
10:43517559|43517749-	0	0	0	0	1.7089	0	0	0	0	0	0	0	ENSSSCG00000011033,
10:43522488|43523284-	0	0	0	0	0	0	1.8844	0	0	3.0333	0	1.9089	ENSSSCG00000011033,
10:43523261|43523874-	0	0	0	0	0	0	0	0	0	2.0222	0	0	ENSSSCG00000011033,
10:46680801|46686052+	0	0	0	0	1.7089	0	0	0	0	0	0	0	ENSSSCG00000026499,
10:48164054|48164543-	0	0	0	0	1.7089	0	0	0	0	0	0	0	n/a
10:52882167|52963179+	0	0	0	0	0	0	0	0	0	2.0222	0	0	ENSSSCG00000026001,
10:52929650|52963179+	2.5205	0	0	0	0	0	0	0	0	0	0	0	ENSSSCG00000026001,
10:53136273|53202893-	0	0	0	2.4504	0	0	1.8844	4.6829	3.436	0	0	2.8633	ENSSSCG00000011085,
10:53169687|53202893-	0	0	0	0	0	1.3366	0	0	0	0	0	0	ENSSSCG00000011085,
10:53885793|53901065+	0	0	1.5509	0	0	0	0	0	0	0	0	0	ENSSSCG00000011090,
10:59898904|59946194+	0	0	0	0	1.7089	0	0	0	0	0	0	0	ENSSSCG00000011117,
10:63609227|63619944+	3.7807	0	0	0	0	0	0	0	0	0	0	0	ENSSSCG00000033095,
10:8265577|8271193+	8.8217	0	6.9791	4.9008	16.2345	8.0196	7.5377	0	11.4532	11.1219	2.0622	7.6355	ENSSSCG00000027846,
11:15719260|15724518-	0	0	0	0	0	1.3366	0	0	0	0	0	0	ENSSSCG00000035658,
11:15719260|15726712-	0	1.8378	0	0	5.1267	0	0	0	0	3.0333	0	0	ENSSSCG00000035658,
11:17760988|17781703+	0	1.8378	0	0	0	0	0	3.1219	0	0	0	0	n/a
11:17761434|17781703+	0	1.8378	0	0	0	0	0	0	0	0	0	0	n/a
11:17778900|17781703+	5.041	0	1.5509	0	1.7089	0	0	15.6097	0	0	2.0622	0	n/a
11:17778900|17788643+	0	1.8378	0	0	0	0	0	0	0	0	0	0	n/a
11:17778900|17833358+	0	0	0	0	0	0	0	3.1219	0	0	0	0	n/a
11:21327945|21342707+	0	0	0	0	1.7089	0	0	0	0	0	0	0	ENSSSCG00000009414,
11:23169655|23197868+	0	0	0	2.4504	0	0	0	0	0	3.0333	0	0	ENSSSCG00000009426,
11:25749779|25761445-	10.0819	5.5134	9.3055	8.5765	8.5445	9.3561	8.4799	4.6829	10.3079	6.0665	12.3733	13.3621	ENSSSCG00000031627,
11:25749779|25768931-	0	0	0	0	1.7089	0	0	0	0	0	0	0	ENSSSCG00000031627,
11:25755742|25761445-	0	10.108	1.5509	3.6756	12.8167	4.6781	3.7689	0	2.2906	5.0554	5.1555	2.8633	ENSSSCG00000031627,
11:25755742|25768931-	0	0	0	4.9008	0	0	0	0	0	0	0	0	ENSSSCG00000031627,
11:4338231|4345913+	0	0	0	0	0	0	0	0	0	0	0	1.9089	ENSSSCG00000009300,
11:458635|468238+	5.041	0	1.5509	2.4504	5.9811	0	0	3.1219	3.436	0	6.1866	1.9089	ENSSSCG00000009570,
11:49216720|49220275-	0	0	0	0	0	0	2.8266	0	0	0	0	0	ENSSSCG00000009473,
11:70988143|70995679-	0	0	0	0	0	0	0	3.1219	0	0	0	0	ENSSSCG00000009528,
11:76650606|76791691-	0	0	0	0	0	0	0	3.1219	0	0	0	0	n/a
11:76884527|76884922-	0	0	0	2.4504	0	0	0	0	0	0	0	0	n/a
12:11205936|11367122+	0	0	0	0	0	0	0	0	0	0	3.0933	0	n/a
12:11350266|11439932+	0	0	0	2.4504	0	2.0049	0	0	0	0	0	0	n/a
12:12704689|12715789-	0	0	0	0	0	1.3366	0	0	0	0	0	0	ENSSSCG00000023992,
12:12704689|12748564-	0	0	0	2.4504	0	0	0	0	0	2.0222	0	0	ENSSSCG00000023992,
12:14155982|14163865+	0	0	0	0	0	0	0	0	0	2.0222	0	0	ENSSSCG00000033528,
12:14573281|14573856-	0	0	3.1018	3.6756	0	0	0	0	0	0	2.0622	0	ENSSSCG00000032092,
12:18321661|18326321-	3.7807	0	0	0	1.7089	0	0	0	0	2.0222	3.0933	0	ENSSSCG00000017339,
12:18896385|18896689-	2.5205	0	0	0	0	0	0	0	0	0	0	0	ENSSSCG00000017355,
12:20974930|20975072+	0	0	0	0	2.5633	0	0	4.6829	0	2.0222	0	0	ENSSSCG00000017430,
12:22417416|22417604-	0	0	0	0	0	0	0	0	0	6.0665	0	0	ENSSSCG00000017492,
12:24326459|24328063-	0	0	0	0	0	2.6732	0	0	0	0	0	0	ENSSSCG00000017529,
12:24327241|24328063-	3.7807	7.3513	5.4282	8.5765	12.8167	8.0196	4.7111	0	0	6.0665	7.2177	3.8177	ENSSSCG00000017529,
12:26380308|26380447+	10.0819	0	0	12.2521	0	0	0	0	0	0	0	0	ENSSSCG00000036135,
12:26380308|26380462+	0	0	0	0	0	0	0	0	0	0	40.2131	0	ENSSSCG00000036135,
12:26380308|26380470+	0	0	0	2.4504	0	0	0	0	0	0	0	0	ENSSSCG00000036135,
12:26380308|26380499+	0	0	0	0	0	2.6732	0	0	0	0	0	0	ENSSSCG00000036135,
12:26380308|26380555+	0	0	0	0	2.5633	0	0	0	5.7266	4.0443	2.0622	0	ENSSSCG00000036135,
12:26380308|26380634+	0	0	0	0	0	2.0049	0	0	0	0	0	0	ENSSSCG00000036135,
12:26380945|26381421+	0	0	0	0	0	0	0	0	3.436	0	0	0	ENSSSCG00000036135,
12:26380945|26381431+	0	0	0	0	0	0	4.7111	0	0	4.0443	0	1.9089	ENSSSCG00000036135,
12:26380945|26394856+	0	0	0	0	0	0	5.6533	0	0	0	0	0	ENSSSCG00000036135,
12:26380983|26381431+	3.7807	1.8378	1.5509	3.6756	5.1267	4.6781	3.7689	0	0	5.0554	6.1866	0	ENSSSCG00000036135,
12:26381390|26381688-	2.5205	6.4324	0	0	0	0	3.7689	0	3.436	0	11.3422	1.9089	ENSSSCG00000036135,
12:26381432|26381663+	0	0	0	0	0	0	2.8266	0	2.2906	0	4.1244	0	ENSSSCG00000036135,
12:26382001|26382855-	0	0	0	0	0	18.7123	0	0	0	0	0	0	ENSSSCG00000036135,
12:26384352|26384634-	0	0	0	0	0	4.0098	0	0	0	0	0	0	ENSSSCG00000036135,
12:26384528|26384880-	0	0	3.8773	0	0	0	0	0	0	0	0	0	ENSSSCG00000036135,
12:26384528|26385246-	0	0	0	0	0	0	0	0	0	18.1995	0	0	ENSSSCG00000036135,
12:26386523|26386948-	0	0	0	0	1.7089	0	0	0	0	0	0	0	ENSSSCG00000036135,
12:26387826|26389499-	0	0	0	0	0	1.3366	0	0	0	0	0	0	ENSSSCG00000036135,
12:26388049|26389035-	0	0	0	0	0	0	0	0	0	0	9.2799	0	ENSSSCG00000036135,
12:26389148|26389499-	0	0	0	0	0	2.6732	0	0	0	0	0	0	ENSSSCG00000036135,
12:26389427|26389927-	0	0	0	0	0	0	0	4.6829	0	0	0	0	ENSSSCG00000036135,
12:26389445|26389927-	0	0	0	0	0	1.3366	0	0	0	0	2.0622	2.8633	ENSSSCG00000036135,
12:26389884|26390219-	0	0	0	0	0	0	0	0	0	0	0	13.3621	ENSSSCG00000036135,
12:26390326|26391616-	0	0	0	0	0	0	7.5377	0	0	0	0	0	ENSSSCG00000036135,
12:26393331|26394559+	0	0	0	0	0	0	0	0	0	2.0222	0	0	ENSSSCG00000036135,
12:26393582|26394602-	2.5205	1.8378	0	0	0	0	0	0	0	0	0	0	ENSSSCG00000036135,
12:27016967|27031728+	0	0	0	0	0	0	0	0	0	0	3.0933	0	ENSSSCG00000017555,
12:3287324|3356385+	0	0	0	0	1.7089	0	0	0	2.2906	0	0	0	n/a
12:3299710|3299903-	0	0	0	0	0	0	0	0	5.7266	0	0	0	ENSSSCG00000017164,
12:36123743|36126760+	0	0	0	0	0	0	0	3.1219	0	0	0	0	ENSSSCG00000017670,
12:38103106|38109151+	0	1.8378	0	3.6756	2.5633	0	0	0	0	5.0554	0	1.9089	ENSSSCG00000017688,
12:3910376|3935423-	0	1.8378	1.5509	2.4504	0	0	0	0	0	0	0	0	n/a
12:39366927|39391822-	0	0	0	0	0	0	102.701	0	1066.3	114.252	0	0	n/a
12:39378356|39391822-	0	0	0	0	0	0	7.5377	0	269.151	22.2438	0	0	n/a
12:39399145|39403746-	0	0	0	0	0	0	0	0	4.5813	0	0	4.7722	n/a
12:39403645|39408257-	0	0	3.8773	0	0	0	0	0	0	0	0	0	n/a
12:39408156|39428231-	74.3541	90.9718	0	101.692	0	0	0	0	81.3178	0	0	0	n/a
12:39419806|39428231-	0	1.8378	0	0	0	2.6732	6.5955	3.1219	0	0	0	7.6355	n/a
12:39425412|39428231-	0	4.5945	0	0	0	0	0	0	0	0	0	0	n/a
12:39433499|39552581-	21.4241	9.1891	0	0	0	0	0	0	0	0	0	0	n/a
12:43595390|43607668-	0	0	0	0	0	0	0	0	0	2.0222	0	0	ENSSSCG00000017748,
12:44825506|44825741-	0	0	2.3264	0	0	0	0	0	0	0	0	0	ENSSSCG00000017759,
12:46260301|46267356+	0	0	2.3264	0	0	0	0	0	0	0	0	2.8633	ENSSSCG00000017795,
12:47954237|47954871-	0	0	0	0	0	0	0	0	0	0	2.0622	0	ENSSSCG00000017818,
12:51636713|51680596-	0	0	1.5509	2.4504	3.4178	0	0	0	0	0	0	0	ENSSSCG00000017895,
12:51958451|51959263-	0	0	0	0	0	0	0	3.1219	0	0	0	0	ENSSSCG00000017904,
12:52596365|52596502+	0	0	0	0	0	1.3366	0	0	0	0	0	0	ENSSSCG00000017936,
12:55160451|55208993-	0	0	0	0	0	0	0	6.2439	0	0	0	0	n/a
12:55160845|55273805-	0	0	0	0	0	0	0	88.9751	0	0	0	0	n/a
12:55191570|55198282-	0	0	0	0	0	0	0	6.2439	0	0	0	0	ENSSSCG00000018003,
12:55191636|55192026+	0	0	0	0	0	0	0	4.6829	0	0	0	0	ENSSSCG00000018003,
12:55194059|55194841+	0	0	0	0	0	0	0	9.3658	0	0	0	0	ENSSSCG00000018003,
12:55194059|55229586+	0	0	0	0	0	0	0	4.6829	0	0	0	0	n/a
12:55194059|55257919+	0	0	0	0	0	0	0	3.1219	0	0	0	0	n/a
12:55198858|55234508-	0	0	0	0	0	0	0	40.5851	0	0	0	0	n/a
12:55202084|55236652-	0	0	0	0	0	0	0	10.9268	0	0	0	0	n/a
12:55202468|55203654-	0	0	0	0	0	0	0	3.1219	0	0	0	0	ENSSSCG00000018003,
12:55202698|55239653-	0	0	0	0	0	0	0	7.8048	0	0	0	0	n/a
12:55210057|55273805-	0	1.8378	0	0	0	0	5.6533	10964.2	0	0	0	0	n/a
12:59273100|59338842+	0	3.6756	0	0	0	0	0	0	4.5813	2.0222	0	1.9089	n/a
12:59273100|59342844+	0	0	0	0	3.4178	2.6732	0	0	3.436	0	0	0	n/a
12:59296805|59342844+	0	0	0	0	0	0	0	0	2.2906	0	0	0	ENSSSCG00000018039,
12:59313685|59338842+	2.5205	0	1.5509	4.9008	0	5.3464	1.8844	15.6097	3.436	0	2.0622	0	ENSSSCG00000018039,
12:59313685|59338857+	0	0	0	0	0	0	0	3.1219	0	0	0	0	ENSSSCG00000018039,
12:59319172|59331703+	7.5614	10.108	12.4073	13.4773	7.69	11.361	4.7111	23.4145	9.1626	9.0998	10.311	15.271	ENSSSCG00000018039,
12:59319172|59338842+	0	0	0	0	0	1.3366	0	0	0	0	0	0	ENSSSCG00000018039,
12:59320434|59331703+	16.3831	17.4592	20.1619	34.3059	13.6712	21.3855	20.7288	53.0729	11.4532	14.1552	26.8087	17.1798	ENSSSCG00000018039,
12:59321588|59331703+	0	0	0	0	0	0	0	3.1219	0	0	0	1.9089	ENSSSCG00000018039,
12:59331576|59338842+	0	1.8378	1.5509	0	0	0	0	0	0	0	0	2.8633	ENSSSCG00000018039,
12:59331576|59342844+	0	0	3.8773	0	0	0	1.8844	0	0	0	0	0	ENSSSCG00000018039,
12:59331579|59338842+	0	1.8378	0	0	0	2.0049	0	0	0	0	0	0	ENSSSCG00000018039,
12:936359|936866-	0	0	1.5509	0	0	0	0	0	0	3.0333	0	0	ENSSSCG00000029944,
13:100090255|100094389+	0	0	0	0	0	0	1.8844	3.1219	0	2.0222	0	0	ENSSSCG00000011731,
13:108669556|108677607+	2.5205	0	1.5509	2.4504	0	0	0	0	0	0	2.0622	0	ENSSSCG00000029608,
13:108671003|108676745+	3.7807	2.7567	7.7546	15.9277	8.5445	2.6732	7.5377	14.0487	0	0	4.1244	4.7722	ENSSSCG00000029608,
13:108671003|108677607+	8.8217	12.8647	10.8564	17.1529	9.3989	12.6976	16.9599	24.9755	4.5813	5.0554	6.1866	9.5443	ENSSSCG00000029608,
13:108671003|108683011+	8.8217	2.7567	3.1018	7.3513	5.9811	4.0098	0	3.1219	3.436	2.0222	4.1244	0	ENSSSCG00000029608,
13:110054195|110059566+	0	0	0	0	0	0	0	3.1219	0	0	0	0	n/a
13:125378203|125378370-	0	0	0	0	0	0	0	0	0	3.0333	0	0	ENSSSCG00000011810,
13:131635186|131653366-	3.7807	3.6756	0	0	0	0	0	0	3.436	5.0554	9.2799	3.8177	n/a
13:133636397|133637263+	0	0	0	0	0	1.3366	0	0	0	0	0	1.9089	ENSSSCG00000034711,
13:133636397|133640271+	0	0	1.5509	0	0	0	0	0	0	0	0	0	ENSSSCG00000034711,
13:135306974|135308877+	0	0	0	0	0	0	1.8844	0	0	0	3.0933	0	ENSSSCG00000011859,
13:135308527|135308877+	0	1.8378	3.1018	0	0	0	0	0	0	0	0	4.7722	ENSSSCG00000011859,
13:147798573|147839301-	0	0	0	0	0	0	1.8844	0	0	0	0	0	ENSSSCG00000022081,
13:147814768|147839301-	0	0	1.5509	2.4504	0	0	0	0	0	0	0	0	ENSSSCG00000022081,
13:147837956|147839301-	6.3012	0	1.5509	0	4.2722	0	3.7689	0	2.2906	0	0	1.9089	ENSSSCG00000022081,
13:158189619|158191100+	0	0	0	0	0	0	0	4.6829	0	0	0	0	ENSSSCG00000011959,
13:158191889|158193026+	0	0	0	0	0	0	0	0	0	0	3.0933	0	ENSSSCG00000011959,
13:158193847|158198219+	0	0	0	0	0	0	0	0	0	2.0222	0	0	ENSSSCG00000011959,
13:158199057|158200525+	0	0	0	0	0	0	0	0	2.2906	2.0222	0	0	ENSSSCG00000011959,
13:165850549|165891486-	0	0	0	0	0	0	0	0	2.2906	0	0	0	ENSSSCG00000027571,
13:18372337|18412756-	0	0	1.5509	0	0	0	0	0	0	0	0	0	ENSSSCG00000011234,
13:192380631|192389616+	0	0	0	0	0	0	0	0	0	2.0222	0	1.9089	ENSSSCG00000027594,
13:192380631|192396436+	0	0	0	0	0	0	0	0	0	3.0333	0	0	ENSSSCG00000027594,
13:200704929|200731785+	0	0	0	0	0	1.3366	1.8844	0	0	0	0	0	ENSSSCG00000012062,
13:202012870|202014905-	0	0	1.5509	0	0	0	0	0	0	0	0	0	ENSSSCG00000022318,
13:208312605|208312753-	2.5205	3.6756	1.5509	0	0	1.3366	0	0	0	0	0	0	ENSSSCG00000022506,
13:26160701|26169083+	0	1.8378	0	0	3.4178	0	2.8266	0	0	0	0	0	ENSSSCG00000011284,
13:30431233|30458124-	0	0	0	0	1.7089	0	0	0	0	0	0	0	ENSSSCG00000011340,
13:30431233|30473996-	0	2.7567	0	0	1.7089	2.0049	0	0	0	0	0	0	ENSSSCG00000011340,
13:30445478|30458124-	0	0	0	0	1.7089	0	0	0	0	0	0	0	ENSSSCG00000011340,
13:30445478|30472366-	2.5205	0	0	0	0	0	0	0	0	0	0	0	ENSSSCG00000011340,
13:30445478|30473996-	0	0	0	2.4504	0	0	0	0	0	0	0	0	ENSSSCG00000011340,
13:30455037|30458124-	0	0	2.3264	0	0	0	0	0	0	0	0	0	ENSSSCG00000011340,
13:32559854|32560016-	0	0	0	2.4504	0	0	0	0	3.436	0	0	0	ENSSSCG00000011394,
13:34070029|34070800+	0	0	0	0	0	0	0	0	0	0	2.0622	0	ENSSSCG00000023177,
13:34741638|34744998-	0	0	0	0	0	1.3366	0	0	0	2.0222	0	0	ENSSSCG00000035824,
13:35353296|35354162+	0	0	0	0	0	0	0	0	3.436	0	0	0	ENSSSCG00000021408,
13:38452833|38490204+	0	0	0	2.4504	0	0	0	0	0	0	0	0	ENSSSCG00000021439,
13:65289860|65330679-	0	0	0	2.4504	0	0	0	0	0	0	0	0	ENSSSCG00000026158,
13:66493801|66495580-	8.8217	3.6756	4.6527	7.3513	9.3989	6.0147	3.7689	15.6097	9.1626	5.0554	8.2488	0	ENSSSCG00000011572,
13:68581918|68582081+	0	0	0	0	0	0	0	3.1219	0	0	0	0	ENSSSCG00000029877,ENSSSCG00000024453,
13:78890056|78894685-	2.5205	0	0	0	0	0	0	0	0	0	0	0	ENSSSCG00000027467,
13:80229364|80229721+	0	0	0	0	0	2.0049	0	0	0	0	0	0	ENSSSCG00000011662,
13:97912254|97913066+	0	0	0	0	0	0	1.8844	0	0	0	0	0	ENSSSCG00000027556,
13:97912254|97995384+	17.6434	13.7836	10.8564	8.5765	31.6146	8.0196	5.6533	7.8048	10.3079	11.1219	12.3733	10.4988	ENSSSCG00000027556,
13:97912254|98086109+	0	0	0	0	2.5633	0	0	0	0	0	0	0	ENSSSCG00000027556,
14:105160374|105167488-	0	0	0	0	0	0	0	0	0	2.0222	0	0	ENSSSCG00000024359,
14:105866977|105902806+	0	4.5945	2.3264	0	10.2534	2.0049	2.8266	7.8048	3.436	5.0554	4.1244	5.7266	ENSSSCG00000010485,
14:105873660|105902806+	0	2.7567	0	2.4504	0	0	0	0	0	0	0	0	ENSSSCG00000010485,
14:105878649|105901185+	0	0	0	0	0	0	0	0	0	0	3.0933	0	ENSSSCG00000010485,
14:105893635|105902806+	8.8217	29.405	6.9791	13.4773	2.5633	8.6879	9.4222	7.8048	11.4532	3.0333	11.3422	10.4988	ENSSSCG00000010485,
14:105898435|105911675+	0	0	2.3264	0	0	0	0	0	0	0	0	0	ENSSSCG00000010485,
14:111461970|111462674-	0	0	0	0	0	0	0	0	3.436	0	0	0	ENSSSCG00000010554,
14:111476710|111476845-	0	0	0	0	0	0	1.8844	0	0	0	0	0	ENSSSCG00000010554,
14:11469119|11474941-	0	0	1.5509	0	0	0	0	0	0	0	0	0	ENSSSCG00000024972,
14:11617314|11617498+	0	0	0	0	1.7089	0	0	0	2.2906	0	0	0	n/a
14:121316588|121320413+	0	0	0	0	1.7089	0	0	0	0	0	0	0	ENSSSCG00000010627,
14:124490594|124491817-	0	2.7567	0	0	0	0	0	0	0	0	0	0	ENSSSCG00000010648,
14:128973895|128981137-	0	0	0	0	1.7089	0	0	0	0	0	0	0	ENSSSCG00000010679,
14:20214951|20238937+	5.041	5.5134	1.5509	4.9008	5.1267	0	1.8844	0	2.2906	4.0443	0	1.9089	ENSSSCG00000009714,
14:28211870|28212008+	0	0	0	0	0	0	1.8844	0	0	0	0	0	ENSSSCG00000009758,
14:32680887|32681039-	0	0	0	0	0	0	0	0	0	2.0222	0	0	ENSSSCG00000009834,
14:37823823|37825587+	0	0	0	0	0	0	0	0	0	0	0	1.9089	n/a
14:40410562|40410794-	0	0	0	0	0	0	0	0	0	0	0	1.9089	ENSSSCG00000039265,
14:40410567|40410719-	0	0	0	0	0	0	0	0	0	0	2.0622	0	ENSSSCG00000039265,
14:40410580|40410794-	0	0	0	0	0	0	0	0	2.2906	0	0	0	ENSSSCG00000039265,
14:48761213|48801629-	3.7807	1.8378	0	0	0	1.3366	0	0	0	0	0	0	n/a
14:56018601|56058170+	0	0	0	0	0	0	0	3.1219	0	0	0	0	ENSSSCG00000010156,
14:56022255|56039599+	2.5205	0	0	0	0	1.3366	0	3.1219	0	0	2.0622	0	ENSSSCG00000010156,
14:60413813|60414281-	0	0	0	0	0	0	0	9.3658	0	0	0	0	ENSSSCG00000010190,
14:60414102|60414281-	0	0	0	0	0	0	0	63.9997	0	0	0	0	ENSSSCG00000010190,
14:60414112|60415589-	0	0	0	0	0	0	0	35.9022	0	0	0	0	ENSSSCG00000010190,
14:60414238|60414563-	0	0	0	0	0	0	0	7.8048	0	0	0	0	ENSSSCG00000010190,
14:60414282|60414563-	0	0	0	0	0	0	0	3.1219	0	0	0	0	ENSSSCG00000010190,
14:60415430|60415589-	0	0	0	0	0	0	0	12.4877	0	0	0	0	ENSSSCG00000010190,
14:60415492|60415651-	0	0	0	0	0	0	0	3.1219	0	0	0	0	ENSSSCG00000010190,
14:71507008|71512158-	0	0	0	0	0	1.3366	0	0	0	0	0	0	ENSSSCG00000010239,
14:71512887|71524495-	0	0	0	2.4504	0	0	0	0	0	0	0	0	ENSSSCG00000010239,
14:71765050|71773116+	6.3012	0	3.1018	4.9008	20.5067	3.3415	1.8844	0	0	4.0443	2.0622	2.8633	ENSSSCG00000010241,
14:71862195|71889376+	0	0	0	0	0	1.3366	0	0	0	3.0333	0	0	ENSSSCG00000010243,
14:71881656|71882377+	0	0	0	0	2.5633	0	2.8266	0	0	0	0	1.9089	ENSSSCG00000010243,
14:71881656|71889376+	0	0	0	0	0	0	0	0	2.2906	0	0	0	ENSSSCG00000010243,
14:7261386|7346952-	0	3.6756	3.8773	0	0	0	0	0	0	0	0	0	ENSSSCG00000009633,
14:7272401|7348053-	8.8217	0	0	0	0	0	0	0	0	0	0	0	ENSSSCG00000009633,
14:7274779|7366524-	0	0	0	0	0	0	0	0	0	6.0665	0	0	n/a
14:7352555|7366524-	0	0	0	0	0	0	0	0	0	0	2.0622	0	n/a
14:76535319|76535492+	0	0	0	0	1.7089	0	0	0	0	0	0	0	ENSSSCG00000010311,
14:81700666|81700877+	0	0	0	0	0	0	0	0	5.7266	0	0	0	ENSSSCG00000033074,
14:85602428|85650019+	0	0	0	0	0	0	0	0	0	0	0	1.9089	ENSSSCG00000010351,
14:85619973|85650019+	0	2.7567	0	0	0	0	2.8266	0	0	0	2.0622	0	ENSSSCG00000010351,
14:919880|935525+	0	0	0	3.6756	0	1.3366	0	0	0	0	0	0	ENSSSCG00000028033,
14:92299153|92306117-	0	0	0	0	0	0	0	6.2439	0	0	0	0	ENSSSCG00000033323,
14:932379|945397+	0	0	0	0	0	1.3366	0	0	0	0	0	0	ENSSSCG00000028033,
15:108604613|108605797+	0	0	1.5509	0	0	0	0	0	0	0	0	0	ENSSSCG00000016123,
15:112808098|112896614-	0	0	0	0	0	0	0	3.1219	0	0	0	0	ENSSSCG00000022830,
15:113045137|113051322-	0	0	0	0	0	0	0	3.1219	0	0	0	0	ENSSSCG00000016157,
15:131194665|131205003-	2.5205	1.8378	0	0	0	0	0	0	0	0	2.0622	0	ENSSSCG00000016261,
15:131197870|131205003-	0	1.8378	0	0	0	0	0	0	0	0	0	0	ENSSSCG00000016261,
15:131355945|131366223+	0	0	0	0	1.7089	0	0	0	0	2.0222	5.1555	1.9089	n/a
15:131360610|131366223+	0	0	0	0	0	0	0	0	0	0	0	1.9089	n/a
15:131891087|131896945+	0	0	2.3264	0	0	0	0	0	0	0	0	0	ENSSSCG00000016272,
15:131893711|131896945+	0	3.6756	3.1018	4.9008	0	4.0098	1.8844	4.6829	3.436	2.0222	4.1244	0	ENSSSCG00000016272,
15:133288627|133290144+	0	0	0	0	0	0	0	3.1219	0	0	0	0	ENSSSCG00000016291,
15:133288627|133291868+	0	0	0	0	0	1.3366	0	0	0	0	0	1.9089	ENSSSCG00000016291,
15:133786886|133789113+	0	0	0	0	0	0	0	0	0	2.0222	0	0	ENSSSCG00000009432,
15:17028498|17037765-	0	0	0	0	0	0	0	3.1219	0	0	0	0	n/a
15:17028523|17037765-	0	0	0	0	0	0	0	0	0	0	0	1.9089	n/a
15:48175645|48176363+	0	1.8378	0	0	0	0	0	0	0	0	0	0	ENSSSCG00000015820,
15:54547071|54547250+	0	0	0	3.6756	0	0	0	0	0	0	0	0	ENSSSCG00000015846,
15:54949538|54952409-	0	0	0	3.6756	0	0	0	0	0	0	0	0	ENSSSCG00000033402,
15:562477|574579+	0	0	0	0	0	0	0	17.1706	0	0	0	0	n/a
15:59387561|59387716+	0	0	0	0	0	0	1.8844	0	0	0	0	0	ENSSSCG00000015859,
15:60397513|60403463-	0	0	0	0	0	0	0	4.6829	0	0	0	0	ENSSSCG00000015867,
15:60402390|60404333-	0	0	1.5509	0	0	0	0	0	0	0	0	0	ENSSSCG00000015867,
15:60404225|60414442-	0	2.7567	0	0	3.4178	0	1.8844	0	0	0	0	0	ENSSSCG00000015867,
15:60405553|60414442-	0	4.5945	0	0	7.69	0	1.8844	4.6829	4.5813	3.0333	0	0	ENSSSCG00000015867,
15:60407130|60414442-	2.5205	5.5134	3.1018	0	6.8356	4.0098	1.8844	4.6829	3.436	3.0333	2.0622	4.7722	ENSSSCG00000015867,
15:633526|635927+	0	0	0	0	0	0	0	6.2439	0	0	0	0	ENSSSCG00000016397,
15:633526|649129+	0	0	0	0	0	0	0	9.3658	0	0	0	0	ENSSSCG00000016397,
15:66291710|66299872-	5.041	0	0	0	0	1.3366	2.8266	0	2.2906	0	0	3.8177	ENSSSCG00000015882,
15:66292955|66299872-	0	4.5945	1.5509	8.5765	10.2534	8.0196	7.5377	4.6829	5.7266	4.0443	5.1555	5.7266	ENSSSCG00000015882,
15:66307135|66328905-	2.5205	0	0	0	0	0	0	3.1219	0	0	0	0	ENSSSCG00000015882,
15:66325873|66341168-	0	0	0	0	0	0	0	0	0	0	2.0622	0	ENSSSCG00000015882,
15:66325873|66357727-	0	0	0	0	0	2.0049	0	0	0	2.0222	4.1244	1.9089	ENSSSCG00000015882,
15:666356|667272-	0	0	0	0	0	0	0	6.2439	0	0	0	0	ENSSSCG00000016397,
15:738639|739284+	0	0	0	0	0	0	0	9.3658	0	0	0	0	ENSSSCG00000016397,
15:75966720|75970294+	0	0	0	4.9008	0	0	0	0	0	0	0	0	ENSSSCG00000031123,
15:75983368|75997723-	0	0	0	0	0	0	0	0	0	0	4.1244	0	ENSSSCG00000015935,
15:77234646|77283482-	2.5205	7.3513	3.8773	4.9008	8.5445	4.0098	1.8844	3.1219	0	6.0665	3.0933	3.8177	ENSSSCG00000015944,
15:84267054|84267212+	0	0	0	0	0	0	0	3.1219	0	0	0	0	n/a
15:84354981|84376623-	0	0	0	0	0	0	0	10.9268	0	0	0	0	n/a
15:84365150|84376623-	0	0	0	0	0	0	0	21.8535	0	0	0	0	n/a
15:84374212|84376623-	0	0	0	0	0	0	0	6.2439	0	0	0	0	n/a
15:84830996|84870609-	0	1.8378	1.5509	0	0	4.6781	0	0	4.5813	2.0222	4.1244	2.8633	ENSSSCG00000016005,
15:91510898|91514202+	0	0	1.5509	0	0	2.0049	1.8844	0	0	0	0	1.9089	ENSSSCG00000016026,
15:93582765|93583056+	0	0	0	0	0	1.3366	0	0	0	0	0	0	ENSSSCG00000016034,
15:93591539|93592525+	22.6843	10.108	0	23.279	10.2534	31.4099	0	0	0	0	68.0529	0	ENSSSCG00000016034,
15:93591539|93592534+	0	0	0	0	0	0	0	0	2.2906	2.0222	0	0	ENSSSCG00000016034,
15:93591548|93592525+	6.3012	0	2.3264	2.4504	0	0	0	0	0	0	0	0	ENSSSCG00000016034,
15:93592445|93592626+	2.5205	0	0	0	0	0	0	0	4.5813	0	0	0	ENSSSCG00000016034,
15:93613120|93613353+	0	0	0	0	0	10.0244	14.1332	0	51.5395	0	0	21.952	ENSSSCG00000016035,
16:26479605|26505372-	0	1.8378	0	0	1.7089	0	0	0	0	0	0	0	n/a
16:44588094|44614040+	6.3012	0	0	2.4504	1.7089	0	0	10.9268	2.2906	0	0	0	ENSSSCG00000032726,
16:44593873|44614040+	0	1.8378	0	0	0	0	0	0	0	0	0	0	ENSSSCG00000032726,
16:44600047|44609428+	2.5205	0	0	0	0	0	0	0	0	0	0	0	ENSSSCG00000032726,
16:44600047|44614040+	2.5205	0	0	4.9008	0	1.3366	2.8266	0	0	2.0222	0	0	ENSSSCG00000032726,
16:51178126|51183322-	2.5205	0	0	0	0	0	0	0	0	0	0	0	ENSSSCG00000016986,
16:71370547|71377388+	0	2.7567	0	0	0	0	0	0	0	0	0	0	ENSSSCG00000017082,
16:71370574|71372126+	2.5205	0	0	0	0	0	0	0	0	0	0	0	ENSSSCG00000017082,
16:71372110|71374050-	0	0	0	0	0	0	0	0	2.2906	0	0	0	ENSSSCG00000017082,
16:71372143|71374066-	0	0	0	0	0	0	0	0	0	0	11.3422	0	ENSSSCG00000017082,
16:79924515|79937396-	0	0	0	0	0	0	0	3.1219	0	0	0	0	n/a
17:10643213|10643371-	0	1.8378	0	0	0	0	1.8844	0	0	0	5.1555	0	ENSSSCG00000020715,
17:10713564|10713930+	0	0	0	0	0	0	0	0	2.2906	0	0	1.9089	ENSSSCG00000007019,
17:11825820|11908574+	0	0	0	0	0	0	3.7689	0	0	0	0	0	n/a
17:14220583|14220724-	0	0	0	0	0	0	0	0	0	2.0222	3.0933	0	ENSSSCG00000030123,
17:18378778|18388338+	0	0	0	2.4504	0	0	0	0	0	0	0	0	ENSSSCG00000007058,
17:29125250|29139821+	0	0	0	0	0	0	0	0	0	0	0	1.9089	ENSSSCG00000007109,
17:36304309|36304506-	0	0	0	0	0	0	1.8844	0	0	0	0	0	ENSSSCG00000040248,
17:39197685|39213719+	0	0	0	0	0	0	1.8844	0	0	0	0	0	ENSSSCG00000007311,
17:39197685|39215276+	0	0	0	0	0	0	0	0	0	2.0222	0	0	ENSSSCG00000007311,
17:39197685|39225969+	2.5205	0	0	0	1.7089	0	0	0	0	0	0	0	ENSSSCG00000007311,
17:39213030|39213719+	0	0	0	0	0	1.3366	0	0	0	0	0	0	ENSSSCG00000007311,
17:39213030|39215276+	0	0	0	0	0	0	0	0	0	0	0	1.9089	ENSSSCG00000007311,
17:39795066|39795217-	0	0	0	0	0	0	0	0	0	0	2.0622	0	ENSSSCG00000036402,
17:43741700|43769684+	0	0	0	0	0	1.3366	0	0	0	0	0	0	ENSSSCG00000007355,
17:43753913|43763175+	0	0	0	0	0	2.0049	0	0	0	0	0	0	ENSSSCG00000007355,
17:43753913|43769684+	0	0	0	0	1.7089	0	0	0	0	0	0	0	ENSSSCG00000007355,
17:43753913|43777920+	0	0	0	0	0	2.0049	0	0	0	0	0	0	ENSSSCG00000007355,
17:43759621|43777223+	0	0	0	3.6756	1.7089	0	1.8844	0	0	0	0	0	ENSSSCG00000007355,
17:44164326|44166273-	0	0	0	0	0	1.3366	0	0	0	0	0	0	ENSSSCG00000007360,
17:44164326|44180350-	0	0	0	0	0	1.3366	0	0	0	0	0	0	ENSSSCG00000007360,
17:46191421|46191600-	0	0	0	0	0	0	1.8844	0	0	0	0	0	ENSSSCG00000024325,
17:46191423|46191600-	0	0	0	6.126	0	0	0	0	0	0	0	0	ENSSSCG00000024325,
17:46208445|46208611+	0	0	0	0	0	0	2.8266	0	0	0	0	0	ENSSSCG00000024325,
17:5325387|5325555+	0	0	0	11.0269	0	0	0	0	0	0	0	0	ENSSSCG00000006988,
17:62523031|62524678+	0	0	0	0	0	0	0	14.0487	0	0	0	0	ENSSSCG00000040401,
17:62906851|62911452-	0	0	0	3.6756	0	0	0	0	0	0	0	1.9089	ENSSSCG00000031228,
18:10132710|10132870+	0	0	0	0	1.7089	0	0	0	0	0	0	0	ENSSSCG00000026733,
18:10276122|10316777-	0	0	0	0	0	0	0	0	2.2906	0	0	0	ENSSSCG00000016509,
18:10281016|10300806-	3.7807	3.6756	3.1018	2.4504	0	0	0	0	0	2.0222	0	0	ENSSSCG00000016509,
18:10283699|10297756-	0	0	0	0	0	1.3366	0	0	0	0	0	0	ENSSSCG00000016509,
18:10283699|10300806-	5.041	0	2.3264	0	0	2.6732	3.7689	0	2.2906	0	2.0622	1.9089	ENSSSCG00000016509,
18:14224109|14224246+	0	0	0	0	0	0	0	0	0	2.0222	0	0	ENSSSCG00000016529,
18:14271203|14271364-	0	0	0	0	0	0	0	0	0	0	2.0622	0	ENSSSCG00000016535,
18:14282117|14302503-	0	0	0	0	0	0	0	0	0	0	0	1.9089	ENSSSCG00000016535,
18:14289864|14290007-	0	0	3.8773	0	0	0	0	0	0	0	0	0	ENSSSCG00000016535,
18:14294720|14306431-	0	0	0	0	0	0	0	0	0	0	0	1.9089	ENSSSCG00000016535,
18:14301384|14306431-	0	0	0	0	0	0	0	0	0	3.0333	0	0	ENSSSCG00000016535,
18:19773605|19773862+	0	0	0	0	0	0	0	4.6829	0	0	0	0	ENSSSCG00000016578,
18:31065678|31102892-	0	0	0	0	0	0	0	0	0	0	0	2.8633	ENSSSCG00000021885,
18:38084747|38117535-	0	0	1.5509	0	0	0	0	0	0	0	0	0	ENSSSCG00000016661,
18:44885414|44890608-	0	0	0	0	1.7089	0	0	0	0	0	0	0	ENSSSCG00000016692,
18:48710893|48711196+	0	0	0	0	0	0	0	3.1219	0	0	0	0	ENSSSCG00000016720,
18:5183032|5218220+	0	0	0	0	1.7089	0	0	0	0	0	0	0	ENSSSCG00000020663,
18:5199558|5212308+	2.5205	3.6756	0	4.9008	5.9811	4.6781	2.8266	7.8048	5.7266	0	0	2.8633	ENSSSCG00000020663,
18:54393586|54397331-	0	0	0	0	2.5633	0	0	0	0	0	0	0	ENSSSCG00000016769,
18:54393586|54404485-	2.5205	0	0	2.4504	4.2722	1.3366	0	0	5.7266	4.0443	0	1.9089	ENSSSCG00000016769,
AEMK02000203.1:60756|60941-	0	0	0	0	0	0	4.7111	0	0	0	0	0	n/a
AEMK02000203.1:60782|60941-	0	0	3.8773	0	0	0	0	0	0	4.0443	5.1555	0	n/a
AEMK02000258.1:276847|277808+	0	0	0	0	0	1.3366	0	3.1219	0	0	0	0	n/a
AEMK02000328.1:609488|609999-	0	0	0	0	0	0	0	0	0	0	2.0622	0	n/a
AEMK02000452.1:1904845|1906307+	0	2.7567	0	0	0	0	0	3.1219	0	0	0	0	n/a
AEMK02000452.1:1904845|1907412+	0	0	0	0	0	1.3366	0	0	0	0	0	0	n/a
AEMK02000452.1:2104948|2105114+	0	0	1.5509	0	0	0	0	0	0	0	0	0	n/a
AEMK02000452.1:3658935|3676900-	0	0	0	0	0	4.6781	2.8266	0	0	0	0	0	n/a
AEMK02000452.1:3658935|3699164-	7.5614	0	0	0	0	4.6781	0	0	27.4877	0	0	0	n/a
AEMK02000510.1:600438|663972-	0	1.8378	0	0	0	0	0	0	0	0	0	0	n/a
AEMK02000510.1:611865|663972-	2.5205	0	0	0	1.7089	1.3366	0	0	0	0	0	0	n/a
AEMK02000510.1:631357|663972-	8.8217	6.4324	11.6319	15.9277	14.5256	7.3513	3.7689	3.1219	9.1626	16.1773	11.3422	17.1798	n/a
AEMK02000510.1:655379|663972-	0	0	0	0	1.7089	2.0049	0	0	0	0	0	0	n/a
AEMK02000510.1:655379|688744-	0	0	0	2.4504	0	0	0	0	2.2906	0	0	0	n/a
AEMK02000525.1:57562|167685-	0	0	0	3.6756	0	0	5.6533	10.9268	0	0	0	0	n/a
AEMK02000525.1:57562|188882-	0	0	0	2.4504	0	0	3.7689	0	0	0	9.2799	0	n/a
AEMK02000525.1:57562|235072-	0	0	0	0	0	0	0	0	0	2.0222	0	0	n/a
AEMK02000682.1:1748478|1748625-	0	0	0	0	0	0	0	0	0	0	2.0622	0	n/a
MT:10106|10324-	0	0	0	0	0	0	0	0	2.2906	0	0	0	ENSSSCG00000018082,
MT:10140|10413+	3.7807	0	0	0	0	0	0	6.2439	0	3.0333	0	1.9089	ENSSSCG00000018082,
MT:10149|12701-	0	0	0	0	7.69	0	0	0	0	0	0	0	n/a
MT:10166|10321-	0	0	0	0	0	0	0	0	0	0	0	1.9089	ENSSSCG00000018082,
MT:10166|10324-	2.5205	0	0	0	0	0	1.8844	0	0	0	0	0	ENSSSCG00000018082,
MT:10166|10433-	2.5205	0	0	0	0	0	0	0	0	0	0	0	ENSSSCG00000018082,
MT:10175|10321-	5.041	2.7567	2.3264	0	1.7089	0	3.7689	9.3658	0	0	3.0933	0	ENSSSCG00000018082,
MT:10175|16085-	0	0	0	0	0	0	7.5377	0	0	0	0	0	n/a
MT:10683|10874-	0	0	0	0	0	0	0	0	0	0	0	2.8633	ENSSSCG00000018084,
MT:11628|16466-	0	0	0	0	0	0	0	4.6829	0	0	0	0	n/a
MT:12457|12672-	0	1.8378	0	0	0	0	0	0	0	0	0	0	ENSSSCG00000018087,
MT:12457|12720-	0	0	1.5509	0	0	0	0	0	0	0	0	0	ENSSSCG00000018087,
MT:12457|14251-	0	0	0	0	0	0	5.6533	0	0	0	0	0	n/a
MT:14238|14457-	6.3012	2.7567	3.8773	8.5765	5.9811	4.6781	0	0	0	0	0	0	ENSSSCG00000018091,
MT:14238|14631-	8.8217	2.7567	3.1018	2.4504	0	0	0	0	0	0	0	0	ENSSSCG00000018091,
MT:14458|14926-	0	0	0	0	0	0	0	0	9.1626	0	0	0	n/a
MT:14537|14700-	0	0	3.8773	0	0	0	0	6.2439	0	4.0443	0	2.8633	ENSSSCG00000018091,
MT:14866|15023-	0	0	0	0	0	0	7.5377	6.2439	9.1626	6.0665	3.0933	1.9089	ENSSSCG00000018092,
MT:15024|15197-	0	0	0	0	0	0	0	0	0	8.0887	0	3.8177	ENSSSCG00000018092,
MT:15110|15335-	18.9036	22.0538	11.6319	17.1529	11.1078	7.3513	20.7288	12.4877	43.5222	32.3547	16.4977	30.5419	n/a
MT:15125|15335-	0	0	0	0	0	0	0	0	2.2906	0	0	0	n/a
MT:16086|16241-	17.6434	7.3513	6.9791	7.3513	5.1267	7.3513	7.5377	7.8048	14.8892	8.0887	3.0933	4.7722	ENSSSCG00000018094,
MT:16086|16259-	0	2.7567	0	3.6756	0	0	0	0	0	6.0665	0	2.8633	ENSSSCG00000018094,
MT:16086|16322-	2.5205	3.6756	0	0	0	0	3.7689	3.1219	5.7266	3.0333	0	1.9089	ENSSSCG00000018094,
MT:16098|16334-	0	0	0	0	0	2.0049	1.8844	0	10.3079	3.0333	0	0	ENSSSCG00000018094,
MT:16104|16334-	0	0	0	0	4.2722	1.3366	0	0	12.5985	10.1108	0	9.5443	ENSSSCG00000018094,
MT:16112|16334-	0	0	0	0	0	0	1.8844	0	0	2.0222	0	0	ENSSSCG00000018094,
MT:16122|16334-	0	0	0	0	0	0	15.0755	0	0	0	0	0	ENSSSCG00000018094,
MT:16133|16334-	0	0	0	0	0	0	2.8266	0	0	0	0	1.9089	ENSSSCG00000018094,
MT:16138|16334-	0	4.5945	0	0	0	0	7.5377	0	0	7.0776	3.0933	0	ENSSSCG00000018094,
MT:4666|9782-	0	0	0	0	0	0	0	0	4.5813	0	0	0	n/a
MT:4753|9782-	0	0	0	0	0	0	0	10.9268	0	0	0	13.3621	n/a
MT:7381|7544-	2.5205	0	0	0	0	0	0	0	0	0	0	0	ENSSSCG00000018075,
MT:8548|8703-	0	0	0	0	0	0	0	3.1219	0	0	4.1244	0	ENSSSCG00000018078,
MT:9172|9319-	2.5205	0	0	0	1.7089	0	0	7.8048	2.2906	0	3.0933	0	ENSSSCG00000018081,
MT:9220|9782-	0	1.8378	0	0	0	0	0	0	5.7266	0	0	0	ENSSSCG00000018081,
MT:9306|16466-	0	0	0	0	0	0	0	0	0	13.1441	0	0	n/a
MT:9334|9534-	0	0	0	0	0	0	0	4.6829	0	0	0	0	ENSSSCG00000018081,
MT:9400|9782-	0	0	0	0	0	0	0	0	3.436	0	0	0	ENSSSCG00000018081,
MT:9404|13903-	0	0	0	4.9008	0	0	0	0	0	0	0	0	n/a
MT:9404|9782-	0	0	0	2.4504	0	0	0	0	0	0	0	0	ENSSSCG00000018081,
MT:9407|13788-	0	0	0	0	0	0	8.4799	0	0	0	0	0	n/a
MT:9423|9635-	0	0	0	0	0	0	0	0	5.7266	0	0	0	ENSSSCG00000018081,
MT:9482|9662-	66.7927	21.1349	24.8146	47.7832	21.3612	25.3953	75.3773	0	120.259	94.0308	0	59.175	ENSSSCG00000018081,
MT:9508|9675-	0	0	0	0	2.5633	0	0	4.6829	2.2906	0	0	0	ENSSSCG00000018081,
MT:9595|9782-	0	0	0	0	0	0	6.5955	0	0	2.0222	0	0	ENSSSCG00000018081,
MT:9783|9937-	0	0	1.5509	0	0	0	0	0	0	0	0	2.8633	n/a
MT:9809|9950-	15.1229	0	0	0	0	0	0	0	0	0	0	0	ENSSSCG00000018082,
MT:9816|10200-	0	0	0	0	0	0	0	26.5364	0	0	0	0	ENSSSCG00000018082,
X:101180264|101183513-	0	1.8378	0	0	0	0	0	6.2439	0	0	0	1.9089	ENSSSCG00000012639,
X:101525185|101536227+	0	1.8378	0	0	0	0	0	0	0	0	0	0	ENSSSCG00000012642,
X:101530588|101536227+	0	0	0	0	0	0	0	4.6829	0	0	0	0	ENSSSCG00000012642,
X:108558162|108592455-	2.5205	0	0	4.9008	0	0	0	0	0	0	0	0	ENSSSCG00000012676,
X:111363689|111363837+	2.5205	0	0	0	0	0	0	0	0	0	0	0	ENSSSCG00000012699,
X:111404776|111414313-	0	0	0	0	1.7089	0	0	0	0	0	0	0	ENSSSCG00000012700,
X:111412166|111414313-	0	0	0	0	0	0	0	0	0	2.0222	0	0	ENSSSCG00000012700,
X:115581564|115581746-	0	1.8378	0	0	0	0	0	0	0	0	0	0	ENSSSCG00000034189,
X:124294874|124295020-	0	0	1.5509	0	0	3.3415	0	0	0	3.0333	10.311	0	ENSSSCG00000012766,
X:124294874|124295043-	10.0819	3.6756	0	0	0	4.0098	0	0	0	0	17.5288	0	ENSSSCG00000012766,
X:13299256|13299509+	0	0	2.3264	0	0	0	0	0	0	0	0	0	ENSSSCG00000012149,
X:56174370|56174550+	0	0	0	0	0	0	0	0	0	2.0222	0	0	ENSSSCG00000012382,
X:61688015|61722343-	0	0	0	0	0	1.3366	0	0	0	0	0	0	ENSSSCG00000012434,
X:61688015|61728597-	3.7807	0	0	2.4504	5.1267	2.0049	0	0	0	2.0222	0	0	ENSSSCG00000012434,
X:61688015|61746482-	0	0	0	0	1.7089	0	0	0	0	0	0	0	ENSSSCG00000012434,
X:61701949|61728597-	2.5205	0	0	0	4.2722	0	0	0	0	2.0222	0	0	ENSSSCG00000012434,
X:61720719|61722343-	2.5205	3.6756	2.3264	0	6.8356	2.6732	0	0	2.2906	2.0222	6.1866	2.8633	ENSSSCG00000012434,
X:61720719|61728597-	5.041	5.5134	4.6527	9.8017	5.1267	2.6732	1.8844	0	0	3.0333	2.0622	9.5443	ENSSSCG00000012434,
X:61720719|61735982-	0	1.8378	0	4.9008	8.5445	2.0049	2.8266	0	2.2906	0	3.0933	0	ENSSSCG00000012434,
X:61720719|61746482-	0	0	3.1018	3.6756	3.4178	6.0147	1.8844	12.4877	2.2906	4.0443	3.0933	3.8177	ENSSSCG00000012434,
X:61720719|61787744-	0	0	1.5509	0	0	0	0	0	0	0	0	0	ENSSSCG00000012434,
X:61720719|61791034-	0	0	0	0	0	0	1.8844	0	0	0	0	0	ENSSSCG00000012434,
X:61746410|61767475-	0	0	0	0	0	0	1.8844	4.6829	0	0	0	0	ENSSSCG00000012434,
Y:5965503|5980708+	0	0	0	0	0	1.3366	0	0	0	0	0	0	ENSSSCG00000039894,
