# Supplementary material for: Identification of circRNAs Associated with Adipogenesis Based on RNA-Seq Data in Pigs
Source: Genes (Basel). 2022 Nov 7;13(11):2062. doi: 10.3390/genes13112062 (PMC9689998; doi:10.3390/genes13112062)
Supplement: Supplementary file 1 [file genes-13-02062-s001.zip › Suppl Table S3.xlsx]

## Sheet: 与数据库比较_4种数据4
circRNAs in this study	circRNAs in our previous study	circAtlas	circNet
1:87210273|87212987	1:100186767|100220451	1:100122632|100126626	1:100186767|100220451
1:39410067|39460422	1:100218831|100220451	1:100186767|100220451	1:100219016|100220451
1:57562|188882	1:100219016|100220451	1:100218831|100220451	1:100278552|100285982
1:8822877|8825081	1:100427192|100437860	1:100219016|100220451	1:10029790|10070782
1:57562|167685	1:100427192|100450432	1:100278552|100285982	1:10029790|10175846
1:99850708|99876774	1:100437727|100446621	1:100375254|100375555	1:10029831|10175846
1:216175647|216177064	1:100462866|100470743	1:100427192|100437860	1:100427192|100437860
1:54576238|54581212	1:100521811|100529192	1:100427192|100454446	1:100427192|100450432
1:39339094|39460422	1:100521811|100531277	1:100427192|100462968	1:100437727|100446621
1:129900964|129901843	1:10056747|10061313	1:100444069|100470743	1:100441784|100444144
1:184914309|184923633	1:100589850|100592240	1:100445791|100450432	1:100441784|100445952
1:66353976|66360969	1:100589850|100597672	1:100445791|100462968	1:100444098|100445824
1:39356806|39431480	1:100589850|100603238	1:100446518|100450432	1:100450319|100454366
1:39410067|39433616	1:100589850|100613174	1:100449726|100450432	1:100450386|100454415
1:216175647|216199042	1:100589850|100624993	1:100449726|100456822	1:100454332|100462968
1:182522576|182577496	1:100589850|100626668	1:100454332|100462968	1:100462866|100470743
1:182535317|182565652	1:100589850|100626714	1:100521811|100529192	1:100475416|100475537
1:202536297|202536998	1:100591316|100597672	1:100521811|100531277	1:100521811|100529192
1:82169628|82177714	1:100591316|100603238	1:10056747|10057653	1:100521811|100531277
1:39291501|39310451	1:100591316|100613174	1:100584284|100613174	1:100528725|100603238
1:175244214|175246746	1:100592211|100613174	1:100589850|100591490	1:10056747|10057653
1:240820412|240825314	1:100597460|100603238	1:100589850|100592240	1:10056747|10061313
1:655379|663972	1:100597460|100613174	1:100589850|100597672	1:10057548|10175846
1:203446049|203446187	1:100601423|100603238	1:100589850|100603238	1:100588892|100613174
1:39523618|39538746	1:100601423|100613174	1:100589850|100612012	1:100589850|100590227
1:53396207|53413955	1:100611829|100613174	1:100589850|100613174	1:100589850|100591490
1:39517955|39538746	1:100624855|100626668	1:100589850|100624993	1:100589850|100592240
1:196103347|196127738	1:10070672|10099544	1:100589850|100626668	1:100589850|100597672
1:50838737|50870956	1:10099395|10175846	1:100589850|100626714	1:100589850|100603238
1:3658935|3676900	1:10131566|10175846	1:100591316|100597672	1:100589850|100613174
1:39356806|39441609	1:10131875|10175846	1:100591316|100601755	1:100589850|100624993
1:236404662|236405848	1:10161698|10175846	1:100591316|100603238	1:100589850|100626668
1:113120458|113126509	1:10175652|10175846	1:100591316|100613174	1:100589850|100626714
1:131326820|131340853	1:10175652|10202982	1:100592211|100603238	1:100590117|100590231
1:39356806|39416713	1:10175652|10211985	1:100592211|100624993	1:100591316|100597672
1:39257585|39277175	1:10354563|10356527	1:100594697|100613174	1:100591316|100603238
1:184914188|184923633	1:103690449|103697703	1:100597460|100603238	1:100591316|100613174
1:113128000|113128579	1:103690449|103738168	1:100597460|100613174	1:100592211|100597672
1:127766724|127767495	1:103695963|103697703	1:100611829|100613174	1:100592211|100603238
1:39426717|39441609	1:103695963|103738168	1:100611949|100613049	1:100592211|100613174
1:39495661|39538746	1:103718639|103738168	1:100624855|100626668	1:100594697|100597672
1:39228114|39416713	1:103719770|103738168	1:100638652|100638814	1:100597460|100603238
1:1748478|1748625	1:103798188|103802871	1:10070672|10099544	1:100597460|100613174
1:216148995|216190639	1:103798188|103810183	1:10070672|10175846	1:100601423|100603238
1:158249937|158251386	1:103798188|103815098	1:10099395|10175846	1:100601423|100613174
1:2104948|2105114	1:103798188|103817157	1:10099395|10202982	1:100611829|100613174
1:182565518|182577496	1:103802719|103808752	1:10131566|10175846	1:100624855|100626668
1:39410067|39538746	1:103802719|103810183	1:10174515|10175846	1:100625951|100626185
1:127746552|127748761	1:103802719|103815098	1:10175652|10175846	1:100627162|100627259
1:264019073|264020783	1:103802719|103817157	1:102113708|102114067	1:100675486|100682035
1:184914188|184920865	1:103808574|103810183	1:102408653|102574753	1:10070672|10099544
1:175245670|175246746	1:103808574|103815098	1:102571848|102574753	1:10070672|10175846
1:39410067|39483503	1:103814968|103817157	1:102672307|102673820	1:100780150|100781418
1:39426717|39460422	1:103865239|103876985	1:102715481|102724807	1:100918863|100918982
1:128931735|128931889	1:103866633|103876985	1:102717503|102724807	1:10099395|10099544
1:3658935|3699164	1:103867755|103876985	1:103144924|103146310	1:10099395|10175846
1:39277116|39304323	1:104454418|104458383	1:103690449|103697703	1:10116340|10175846
1:39410067|39477035	1:104748096|104754395	1:103690449|103719907	1:10127174|10131937
1:219640995|219661659	1:104748096|104756151	1:103690449|103738168	1:10131566|10175846
1:39431303|39518713	1:104748096|104764761	1:103695963|103697703	1:10131875|10175846
1:130233523|130242062	1:104748096|104770603	1:103695963|103738168	1:10161698|10175846
1:216148995|216177064	1:104748096|104774676	1:103707448|103707600	1:10174722|10175846
1:28572083|28589887	1:104748096|104846273	1:103718639|103738168	1:10175652|10175846
1:179650258|179656225	1:104756084|104774676	1:103719770|103738168	1:10175652|10179436
1:655379|688744	1:104764629|104774676	1:103730152|103730550	1:10175652|10202982
1:39426717|39495699	1:104770470|104774676	1:103795787|103808752	1:10175652|10211985
1:1657903|1663793	1:104845583|104846273	1:103798188|103808752	1:101799679|101829326
1:169420292|169430733	1:105981849|106000228	1:103798188|103810183	1:101922723|101926026
1:127195769|127196307	1:105985062|105989247	1:103798188|103815098	1:102390284|102574753
1:39339094|39431480	1:105985062|106000228	1:103798188|103817157	1:102408653|102410386
1:32324753|32354628	1:105987822|106000228	1:103802719|103808752	1:102571848|102574753
1:39228114|39228323	1:105989125|106000228	1:103802719|103810183	1:102825353|102864633
1:189757487|189769062	1:105998541|106000228	1:103802719|103815098	1:102996132|102996248
1:273999657|273999854	1:106068393|106085343	1:103802721|103808752	1:10326750|10346857
1:609488|609999	1:106068393|106091861	1:103814968|103817157	1:10354563|10356527
1:1904845|1906307	1:106084106|106085343	1:103864580|103869758	1:10354563|10473101
1:60782|60941	1:106085241|106114505	1:103865239|103869758	1:103629533|103633935
1:189757487|189809078	1:106114310|106125149	1:103866633|103876985	1:103686504|103686655
1:1654692|1663793	1:106114310|106150609	1:103867755|103876985	1:103690449|103738168
1:219000459|219008904	1:106148090|106150609	1:103906378|103920186	1:103690478|103690576
1:113111066|113131324	1:106148090|106171073	1:104436762|104452946	1:103695963|103697703
1:121330342|121335034	1:106150521|106167768	1:104748096|104754395	1:103695963|103719907
1:600438|663972	1:106150521|106171073	1:104748096|104756151	1:103695963|103738168
1:611865|663972	1:106165366|106171073	1:104748096|104764761	1:103696025|103697691
1:60756|60941	1:106165366|106203227	1:104748096|104774676	1:103696112|103697681
1:39339094|39416713	1:106167650|106171073	1:104748096|104802870	1:103707448|103707600
1:39304141|39304323	1:106167650|106203227	1:104751223|104764761	1:103718639|103738168
1:216175647|216190639	1:106203114|106260708	1:104751223|104896755	1:103719770|103738168
1:1904845|1907412	1:106260487|106260708	1:104756084|104774676	1:103795787|103815098
1:203719236|203722028	1:106314173|106317699	1:104764629|104774676	1:103798188|103802871
1:631357|663972	1:106314173|106339367	1:104785170|104789528	1:103798188|103805266
1:269157194|269157344	1:106866243|106873986	1:104819793|104846273	1:103798188|103808752
1:113115996|113131324	1:106866243|106877335	1:104832645|104846273	1:103798188|103810183
1:129651197|129662208	1:106870324|106873986	1:104845583|104846273	1:103798188|103815098
1:39339094|39357726	1:106870324|106877335	1:104845583|104896755	1:103798188|103817157
1:39410067|39441609	1:106870324|106883950	1:104845583|104915359	1:103802719|103802871
1:39339094|39441609	1:106883831|106891611	1:104845583|104955089	1:103802719|103808752
1:39339094|39433616	1:106913171|106916291	1:104896691|104955089	1:103802719|103810183
1:39431303|39483503	1:106913171|106917338	1:104896691|105000036	1:103802719|103815098
1:87210273|87215583	1:106913171|106924847	1:105972465|105972945	1:103802719|103817157
1:39522397|39538746	1:106916178|106917338	1:105972716|105972930	1:103808574|103810183
1:276847|277808	1:106917203|106921879	1:105981849|105985234	1:103814968|103817157
1:32277228|32354628	1:106917577|106921879	1:105981849|105989247	1:103820227|103820360
1:37122169|37167150	1:106923369|106926988	1:105981849|105998714	1:103842466|103846254
1:226414328|226420460	1:106924410|106926988	1:105981849|106000228	1:103865239|103876985
1:216148995|216199042	1:106974589|106977102	1:105985062|106000228	1:103865239|103920186
1:261344946|261347602	1:106974589|106988436	1:105987822|106000228	1:103866633|103876985
1:106923369|106924847	1:106976176|106988436	1:105989125|106000228	1:103867755|103875427
1:39431303|39495699	1:107015989|107025677	1:105998541|106000228	1:103867755|103876985
1:39416687|39431335	1:107015989|107031624	1:106043138|106044086	1:103884714|103920186
1:39410067|39495699	1:107018856|107028189	1:106058237|106068564	1:103906378|103920186
1:121343117|121348284	1:107018856|107031624	1:106068393|106091861	1:103906378|103989334
1:39410067|39531679	1:107025597|107031624	1:106081044|106085343	1:10406416|10407442
1:182688834|182720865	1:107028044|107030681	1:106082311|106091861	1:104454418|104458383
1:39356806|39357726	1:107028044|107031624	1:106084106|106085343	1:104460723|104474529
1:130010433|130029610	1:107028044|107034324	1:106084106|106120651	1:104748096|104754395
1:57562|235072	1:107028044|107036447	1:106084106|106171073	1:104748096|104756151
1:39410067|39431480	1:107028044|107038333	1:106085241|106114505	1:104748096|104764761
1:39427459|39477035	1:107034289|107100341	1:106085241|106171073	1:104748096|104770603
1:39476985|39495699	1:107140946|107141839	1:106109424|106171073	1:104748096|104774676
1:86107113|86117157	1:107349877|107353565	1:106124935|106167768	1:104748096|104846273
1:119905146|119909321	1:107535162|107553238	1:106124935|106171073	1:104748096|104896755
2:64723711|64723865	1:107552365|107553238	1:106124935|106203227	1:104751223|104764761
2:140443047|140443866	1:107552365|107579120	1:106145958|106150609	1:104754317|104756130
2:77321921|77322335	1:107597003|107646935	1:106148090|106150609	1:104756084|104770603
2:51408422|51418732	1:107615564|107619390	1:106148090|106171073	1:104756084|104774676
2:9535395|9537089	1:107615564|107619434	1:106149910|106167768	1:104764629|104774676
2:80929268|80965616	1:107615564|107633370	1:106149910|106171073	1:104764629|104846273
2:62324765|62327557	1:107615564|107639089	1:106149910|106203227	1:104770470|104774676
2:103364620|103365155	1:107619203|107639089	1:106150521|106167768	1:104845583|104846270
2:80460411|80460573	1:107627030|107639089	1:106150521|106171073	1:104845583|104846273
2:136984406|136993504	1:107627030|107641523	1:106150521|106203227	1:104845583|104872966
2:89827009|89830100	1:107630022|107633370	1:106150521|106260708	1:104845583|104896755
2:7421004|7421159	1:107630022|107639089	1:106150521|106339367	1:104845583|104955089
2:76937234|76937579	1:107630022|107646935	1:106165366|106171073	1:104845583|104974128
2:1253071|1253415	1:107633241|107646935	1:106165366|106203227	1:104845583|104974196
2:6755695|6755860	1:107763496|107763896	1:106165366|106260708	1:104896691|104955089
2:82117897|82137277	1:107763496|107803515	1:106167650|106171073	1:104896691|105000036
2:96199362|96217188	1:107836577|107838739	1:106167650|106203227	1:105172180|105201612
2:133906135|133922606	1:107836577|107847007	1:106167650|106260708	1:105981845|105985114
2:74749904|74750090	1:107838505|107847007	1:106203114|106260708	1:105981849|105989247
2:12507125|12508051	1:107843607|107847007	1:106203114|106402535	1:105981849|106000228
2:64723715|64723865	1:107843607|107861197	1:106260487|106317699	1:105985062|105989247
2:13251963|13252170	1:107910787|107912104	1:106260487|106339367	1:105985062|105998714
2:96199362|96217191	1:107918199|107919548	1:106302232|106339367	1:105985062|106000228
2:69287577|69289419	1:107918199|107926980	1:106310498|106339367	1:105985068|105985234
2:136984406|136986562	1:107925741|107931133	1:106314173|106317699	1:105987822|105998714
2:284374|285880	1:107957118|107957282	1:106314173|106339367	1:105987822|106000228
2:1469446|1469598	1:107957118|107967555	1:106584562|106685715	1:105989125|105998587
2:96126873|96127026	1:108098506|108115613	1:106584562|106732919	1:105989125|106000228
2:138224787|138224964	1:108127649|108127929	1:106664464|106665739	1:105990508|105990771
2:58179149|58182158	1:108248956|108249911	1:106664464|106688929	1:105998541|106000228
2:66287376|66288686	1:108248956|108257690	1:106664464|106732919	1:106043138|106044086
2:134875236|134877393	1:108257595|108268239	1:106685578|106732919	1:106068393|106085343
2:14905402|14905737	1:108257595|108270881	1:106693234|106700413	1:106068393|106091861
2:13156557|13156886	1:108257595|108274910	1:106699664|106700413	1:106068393|106171073
2:105133460|105140919	1:108257595|108281679	1:106713530|106715978	1:106073076|106085343
2:142297194|142297629	1:108257595|108287575	1:106721012|106732919	1:106077987|106081120
2:51414362|51418732	1:108263597|108268239	1:106866243|106877335	1:106077987|106091861
2:133488825|133496034	1:108263597|108270881	1:106866243|106881730	1:106082311|106084251
2:1253404|1253562	1:108263597|108274910	1:106870324|106873986	1:106084106|106085343
2:85895664|85901430	1:108263597|108281679	1:106870324|106877335	1:106085241|106090404
2:140443574|140443767	1:108263597|108287575	1:106885409|106886788	1:106085241|106091861
2:851753|851940	1:108263597|108294340	1:106913171|106916291	1:106085241|106171073
2:7409703|7409864	1:108265239|108270881	1:106913171|106917338	1:106089773|106091861
2:144925769|144926982	1:108265239|108287575	1:106913171|106924847	1:106089773|106114505
2:142280493|142282960	1:108269291|108287575	1:106916178|106917338	1:106114310|106125149
2:1313285|1316369	1:108270754|108287575	1:106917203|106921879	1:106114310|106150609
2:13248097|13249061	1:108285315|108285727	1:106917577|106921879	1:106145958|106150609
2:96152766|96164977	1:108285315|108287575	1:106923369|106924847	1:106148090|106150609
2:136984406|136988148	1:108285315|108294340	1:106923369|106926988	1:106148090|106171073
2:105133460|105134798	1:108287384|108294340	1:106924410|106926985	1:106148090|106203227
2:78986893|78993738	1:108294167|108319780	1:106924410|106926988	1:106149910|106171073
2:77554214|77555429	1:108298084|108303569	1:106953206|106953452	1:106150521|106167768
3:103582512|103584298	1:108316123|108319780	1:106974589|106988436	1:106150521|106171073
3:49135557|49135742	1:108316123|108328989	1:106974589|106998613	1:106150521|106203227
3:4269795|4279580	1:108326426|108328989	1:106997602|106998613	1:106165366|106171073
3:42210379|42210516	1:108326426|108336262	1:107015989|107025677	1:106165366|106203227
3:69218669|69218870	1:108328589|108328989	1:107015989|107031624	1:106165366|106260708
3:4264224|4277544	1:108355144|108371115	1:107028044|107030681	1:106167650|106171073
3:39284955|39285119	1:108357017|108361501	1:107028044|107031624	1:106167650|106203227
3:6709392|6774278	1:108365166|108366785	1:107035784|107035955	1:106203114|106260708
3:18259948|18260136	1:108367819|108371115	1:107059092|107059807	1:106203114|106339367
3:31250808|31253767	1:108367819|108374505	1:107096357|107096499	1:106260487|106260708
3:115701790|115743966	1:108367819|108375279	1:107285228|107288253	1:106260487|106339367
3:59370394|59370571	1:108367819|108378824	1:107325521|107325802	1:106260487|106402535
3:98056723|98074295	1:108380153|108386218	1:107330575|107330905	1:106302232|106339367
3:92299236|92329159	1:108385212|108386218	1:107330575|107331565	1:106314173|106317699
3:98062554|98074295	1:108393125|108395997	1:107344708|107415140	1:106314173|106339367
3:18259284|18259621	1:108447646|108451292	1:107345215|107353565	1:106664464|106665739
3:31250808|31266844	1:108447646|108459584	1:107346400|107346575	1:106664464|106688929
3:22565606|22569552	1:108447646|108486823	1:107349877|107353565	1:106664464|106732919
3:6687318|6744451	1:108459471|108468465	1:107376255|107376819	1:106685578|106732919
3:44105997|44122061	1:108459471|108486823	1:107414915|107553238	1:106721012|106732919
3:40556559|40556724	1:108463017|108468465	1:107489464|107489997	1:106862535|106862660
3:44085570|44122061	1:108463017|108486823	1:107535162|107553238	1:106862535|106862713
3:44102881|44122061	1:108482616|108486823	1:107535162|107559012	1:106862728|106863443
3:44117754|44122061	1:108919578|108922082	1:107544804|107553238	1:106862782|106863443
3:44109596|44122061	1:108921256|108922082	1:107552365|107553238	1:106866243|106873986
3:4257857|4279580	1:108995387|108996645	1:107553001|107553207	1:106866243|106877335
3:4256520|4279580	1:108995393|108996645	1:107597003|107619390	1:106866243|106884735
3:11243179|11244949	1:108996646|109001833	1:107597003|107630237	1:106870324|106873986
3:4264224|4279580	1:108997525|108999645	1:107597003|107639089	1:106870324|106877335
3:78952890|78971884	1:108997525|108999655	1:107597003|107646935	1:106870324|106881730
3:56779586|56780088	1:108998382|109001833	1:107615564|107617162	1:106870324|106883950
3:86603516|86603670	1:108998382|109014684	1:107615564|107619390	1:106870324|106891611
3:42028880|42036230	1:108999549|109001833	1:107615564|107646935	1:106873880|106877335
3:131262463|131262749	1:10906|18696	1:107617038|107619390	1:106873880|106884735
3:56778198|56778505	1:10906|18699	1:107627030|107639089	1:106873908|106877247
3:42031699|42037268	1:109229189|109230252	1:107630022|107633370	1:106877201|106877262
3:10358267|10358409	1:109229189|109254066	1:107630022|107639089	1:106881582|106883950
3:6696392|6711585	1:109229189|109259339	1:107633241|107641523	1:106883831|106891611
3:18259277|18259422	1:109242603|109254066	1:107633241|107646935	1:106906455|106907708
3:18259593|18259756	1:109242603|109259339	1:107639011|107646935	1:106911943|106912160
3:71299639|71345172	1:109266431|109284030	1:107641133|107645113	1:106913171|106916291
3:98072143|98074295	1:109269698|109284030	1:107644980|107646935	1:106913171|106917338
4:99399286|99400078	1:109269698|109289426	1:107743250|107763896	1:106913171|106924847
4:123121212|123125471	1:109274406|109284030	1:107763496|107763896	1:106917203|106921879
4:71965585|72000647	1:109274406|109294665	1:107763496|107798283	1:106917577|106921879
4:123091580|123125471	1:109283860|109289426	1:107763496|107803515	1:106918058|106919541
4:72630918|72657500	1:109283860|109294665	1:107763496|107847007	1:106923369|106924847
4:94184733|94185957	1:109289325|109294665	1:107763496|107861197	1:106923369|106926985
4:118404658|118409967	1:109291824|109294665	1:107769170|107773057	1:106923369|106926988
4:72657070|72657500	1:109293290|109294665	1:107785628|107789089	1:106924410|106924622
4:53953511|53953657	1:109317435|109320965	1:107803446|107869402	1:106924410|106924658
4:56581124|56583910	1:109330949|109333615	1:107836577|107847007	1:106924410|106926988
4:16033643|16034892	1:109330949|109352752	1:107838505|107846269	1:106924593|106926964
4:96007207|96007348	1:109333487|109335868	1:107838505|107847007	1:106970660|106970791
4:129506496|129568529	1:109365518|109402997	1:107838505|107861197	1:106972214|106988436
4:53953449|53953955	1:109371271|109385593	1:107838505|107869402	1:106974589|106977102
4:93388220|93392560	1:109371271|109402997	1:107843607|107847007	1:106974589|106988436
4:94669002|94673495	1:109384395|109402997	1:107843607|107861197	1:106976176|106988436
4:93900778|93900921	1:109384395|109410390	1:107843607|107869402	1:106997602|107016075
4:72000606|72065043	1:109401152|109402997	1:107846121|107847007	1:107015989|107025677
4:53953487|53953657	1:109401152|109410390	1:107854607|107856930	1:107015989|107031624
4:99128851|99129028	1:109401152|109475453	1:107860098|107861197	1:107018856|107028189
4:53953454|53953888	1:109401152|109475967	1:107916027|107926980	1:107018856|107031624
4:35774294|35774857	1:109402855|109410390	1:107918199|107919548	1:107018856|107036447
4:67653810|67657468	1:109405007|109410390	1:107918199|107926980	1:107025597|107030681
4:103308694|103326827	1:109406226|109410390	1:107919407|107926894	1:107025597|107031624
4:89111117|89111486	1:109475381|109475967	1:107925741|107926980	1:107028044|107030681
4:129476422|129476577	1:109475381|109520601	1:107925741|107931133	1:107028044|107031624
4:53953693|53953829	1:109519868|109520601	1:107957118|107957282	1:107028044|107034324
4:103318060|103326827	1:109519868|109584726	1:108248956|108249911	1:107028044|107036447
4:129728388|129752698	1:109583736|109584726	1:108248956|108257690	1:107028044|107038333
4:67679793|67689219	1:109944956|109963162	1:108257595|108268239	1:107034289|107100341
4:30775953|30818482	1:109966724|109975692	1:108257595|108270881	1:107035781|107035953
4:71974112|72041701	1:109969043|109972743	1:108257595|108281679	1:107035781|107035955
4:53953648|53953829	1:109970586|109988061	1:108257595|108291436	1:107035784|107035953
4:75762505|75762890	1:109970586|109995954	1:108263597|108268239	1:107035854|107035955
4:53953449|53953620	1:109970586|110000904	1:108263597|108270881	1:107047327|107059807
4:100425531|100504284	1:109975565|109985441	1:108263597|108274910	1:107059092|107059807
4:53953511|53953676	1:109975565|110000904	1:108263597|108281679	1:107102788|107110901
4:110411073|110444022	1:109978084|109992482	1:108263597|108287575	1:107140946|107141839
4:80963574|81047314	1:109978084|109995954	1:108265239|108270881	1:107140946|107150369
4:53953579|53953888	1:109978084|110000904	1:108265239|108287575	1:107140946|107168521
4:39059673|39069367	1:109984656|110000904	1:108268143|108300356	1:107150272|107168521
4:71985409|72049158	1:109991122|110000904	1:108269291|108287575	1:107186378|107186550
4:71985409|72041701	1:109999073|110000904	1:108269291|108300356	1:107188054|107188224
4:123947026|123998502	1:110012514|110013791	1:108272556|108274910	1:107285228|107288253
4:88758198|88759728	1:110015990|110023180	1:108274745|108285727	1:107288102|107288184
4:90265774|90265929	1:110015990|110026321	1:108280330|108285727	1:107330575|107331563
4:53953473|53953829	1:110017537|110028914	1:108287384|108303569	1:107330575|107331565
4:123980711|123998502	1:110017537|110033129	1:108294167|108303569	1:107335649|107336862
4:39059673|39061776	1:110026165|110031094	1:108294167|108308220	1:107337756|107338145
4:72636561|72657500	1:110028798|110031094	1:108294167|108319780	1:107337756|107338304
4:123979149|123998502	1:110028798|110033129	1:108294167|108324022	1:107338084|107338295
4:53953473|53953620	1:110032828|110045873	1:108300185|108308220	1:107338084|107338298
4:21934956|21936689	1:110034206|110039341	1:108308169|108326532	1:107338339|107338478
4:80963599|80978012	1:110034206|110042154	1:108319202|108365772	1:107338788|107338922
4:91459844|91476721	1:110034206|110044061	1:108323867|108328989	1:107349877|107353565
5:80512428|80513094	1:110043814|110045873	1:108323867|108357141	1:107376255|107376819
5:67653579|67653977	1:110043814|110048559	1:108323867|108371115	1:107395433|107415140
5:64129713|64129879	1:110045644|110048559	1:108325205|108338491	1:107414915|107415140
5:14836124|14836306	1:110056792|110060830	1:108326426|108328989	1:107414915|107535213
5:87896929|87913410	1:110059690|110063474	1:108326426|108355702	1:107414915|107553238
5:6519442|6566862	1:110059690|110067632	1:108328589|108328989	1:107444978|107451078
5:64130438|64130734	1:110067397|110089485	1:108328589|108338491	1:107535162|107537103
5:21431943|21432120	1:110072711|110075578	1:108335567|108336262	1:107535162|107553238
5:41684337|41735315	1:110074143|110089485	1:108338380|108357141	1:107552365|107553238
5:11439999|11440814	1:110077090|110079490	1:108340704|108365772	1:107597003|107619390
5:68782717|68782969	1:110077090|110089485	1:108340704|108378824	1:107597003|107639089
5:22251957|22269037	1:110082282|110085194	1:108343808|108355260	1:107597003|107646935
5:64096239|64098296	1:110082282|110089485	1:108355144|108371115	1:107599841|107599946
5:58079141|58083307	1:110083607|110089485	1:108357017|108361501	1:107600730|107600996
5:101608096|101613366	1:110094899|110103224	1:108359768|108360618	1:107615564|107619390
5:21935225|21935391	1:110172212|110173129	1:108365166|108371115	1:107615564|107633370
5:15151019|15269105	1:110507858|110570946	1:108366710|108368658	1:107615564|107639089
5:17626168|17662597	1:110728037|110760679	1:108367819|108371115	1:107619203|107639089
5:67653816|67655863	1:110736955|110739253	1:108367819|108374505	1:107627030|107633370
5:17679497|17679665	1:110737982|110739253	1:108367819|108378824	1:107627030|107639089
6:18652094|18667233	1:110737982|110760679	1:108374306|108395997	1:107627030|107641523
6:42934361|42937078	1:110756015|110760679	1:108380153|108385367	1:107630018|107630158
6:72230696|72230857	1:110758724|110760679	1:108385212|108386218	1:107630022|107633370
6:51307032|51307550	1:110760175|110760679	1:108418865|108419077	1:107630022|107639089
6:70692453|70692635	1:110851890|110875187	1:108420568|108459487	1:107633241|107646935
6:135325620|135351781	1:110851890|110909044	1:108420568|108486823	1:107639011|107645113
6:152411007|152522665	1:110873764|110875187	1:108447646|108468465	1:107669259|107669376
6:161601932|161602116	1:110875057|110909044	1:108447646|108486823	1:107669334|107669415
6:51711118|51712356	1:110875099|110909044	1:108459471|108468465	1:107763496|107763896
6:170137545|170143503	1:110899007|110909044	1:108459471|108486823	1:107763496|107798283
6:47413718|47414310	1:110902075|110909044	1:108463017|108468465	1:107763496|107803515
6:98755985|98756159	1:110902078|110909044	1:108463017|108486823	1:107763496|107847007
6:12234387|12245084	1:110906627|110909044	1:108468382|108486823	1:107803446|107803775
6:56516156|56533207	1:110908422|110909044	1:108482616|108486823	1:107830884|107831108
6:48064863|48065025	1:111002271|111013628	1:108510928|108511934	1:107836577|107847007
6:56505864|56523886	1:111250007|111289437	1:108658425|108658585	1:107843607|107847007
6:47414281|47416263	1:111287882|111289437	1:108658433|108658585	1:107843607|107861197
6:98754169|98790460	1:111465063|111471392	1:108740447|108756751	1:107843607|107869402
6:49312475|49312709	1:111490864|111528208	1:108767458|108771096	1:107886913|107887714
6:98564833|98576929	1:111501084|111528208	1:108789667|108795437	1:107887683|107887759
6:98742427|98790460	1:111501244|111528208	1:108919578|108921361	1:107889214|107892899
6:164724357|164725042	1:111510026|111512846	1:108919578|108921607	1:107892169|107892993
6:54209256|54209394	1:111510026|111521050	1:108921892|108923664	1:107892204|107892357
6:164724357|164725114	1:111510026|111528208	1:108993053|108995142	1:107892262|107892353
6:135325620|135344123	1:111511280|111528208	1:108996646|108997050	1:107892810|107892885
6:56453491|56529015	1:111595517|111618815	1:108996646|108997066	1:107892810|107892964
6:48103427|48105283	1:111604492|111622652	1:108996646|108997600	1:107892810|107892968
6:18661543|18672093	1:111618721|111622652	1:108996646|109001833	1:107892810|107892978
6:53441774|53441929	1:112351895|112361288	1:108997004|108997539	1:107892813|107892899
6:98559734|98576929	1:112390594|112392047	1:108997004|109001728	1:107892813|107892993
6:82338701|82342381	1:112536005|112536729	1:108998382|109014684	1:107892825|107892899
6:12234387|12237082	1:112554660|112556707	1:108999549|109001719	1:107892825|107892993
6:18651700|18672093	1:112554660|112564366	1:108999549|109001728	1:107900035|107900150
6:13435903|13436570	1:112554660|112566303	1:108999549|109001779	1:107910787|107912104
6:135338445|135351781	1:112564260|112566303	1:108999549|109001833	1:107911961|107912035
6:135342857|135345469	1:112564260|112581307	1:108999549|109014602	1:107914572|107915790
6:12234387|12252148	1:112564260|112603519	1:109001700|109014582	1:107916088|107918740
6:47646094|47647371	1:112581189|112603519	1:109049180|109061035	1:107918199|107919548
6:49120148|49146586	1:112602208|112603519	1:10906|18696	1:107918199|107925807
6:48560244|48560434	1:112774113|112786111	1:10906|18699	1:107918199|107926980
6:56555204|56590857	1:112786017|112806946	1:109147295|109151434	1:107919403|107949678
6:51705683|51707136	1:112802693|112812271	1:109147295|109163022	1:107925741|107926980
6:49312537|49314126	1:112802693|112817568	1:109147295|109170021	1:107925741|107931133
6:80597027|80597216	1:112812140|112817568	1:109157604|109157843	1:107957118|107957282
6:159168949|159172130	1:112812140|112823650	1:109166818|109170550	1:107957118|107964632
6:168716698|168717962	1:112812140|112828063	1:109206694|109211455	1:107957118|107967555
6:49120148|49173560	1:112812140|112836551	1:109214506|109320965	1:107964583|107964855
6:47395817|47396459	1:112812140|112844232	1:109229189|109230252	1:107967536|107968926
6:18652094|18661608	1:112812140|112850891	1:109242603|109259339	1:107968837|107968904
6:54197133|54200932	1:112812140|112865089	1:109283860|109289426	1:108098506|108105872
6:48851033|48853044	1:112815694|112817568	1:109283860|109307579	1:108098506|108115613
6:83858300|83859626	1:112815694|112828063	1:109283860|109351039	1:108105092|108115613
6:3131027|3131181	1:112815694|112836551	1:109289325|109294665	1:108127649|108127929
6:47414293|47416281	1:112823454|112828063	1:109291824|109294665	1:108219487|108220921
6:27141450|27141615	1:112823454|112844232	1:109293290|109294665	1:108248956|108249911
6:138964559|138981411	1:112823454|112850891	1:109330949|109475988	1:108248956|108257690
6:103910117|103929043	1:112827599|112833528	1:109364527|109475453	1:108248956|108357141
6:158262099|158262275	1:112830618|112836551	1:109371271|109402997	1:108257595|108268239
6:51372275|51373978	1:112857399|112862861	1:109371271|109475453	1:108257595|108270881
6:129756751|129764385	1:112857399|112865089	1:109384395|109402997	1:108257595|108274910
6:55288560|55289131	1:112862368|112865089	1:109401152|109410390	1:108257595|108281679
6:147515326|147529603	1:112862368|112875842	1:109401152|109584726	1:108257595|108287575
6:142623911|142627509	1:112862368|112878089	1:109406226|109410390	1:108263597|108268239
6:56555267|56590857	1:112862368|112885058	1:109406325|109407745	1:108263597|108270881
6:135342857|135351781	1:112864944|112885058	1:109456380|109462262	1:108263597|108281679
6:54209256|54209415	1:112875696|112878089	1:109461914|109462207	1:108263597|108287575
6:12234387|12236356	1:112875696|112880902	1:109474298|109475967	1:108263597|108291436
6:142627420|142629878	1:112875696|112885058	1:109475381|109475967	1:108263597|108294340
6:98714293|98718992	1:112875696|112896310	1:109785315|109787108	1:108265239|108270881
7:22871140|22958923	1:112924141|112928033	1:109944956|109953251	1:108269291|108287575
7:22889305|22956239	1:112927608|112928033	1:109944956|109963162	1:108270754|108287575
7:23022971|23023608	1:112938660|112939007	1:109944956|109966783	1:108280330|108285727
7:56824741|56908861	1:112966183|112968972	1:109944956|109972743	1:108280330|108287575
7:24101261|24113776	1:112966183|112976828	1:109947356|109953251	1:108280330|108365772
7:51782208|51792316	1:112967548|112974578	1:109956030|109972743	1:108285315|108285727
7:56848097|56875183	1:112967548|112974605	1:109957242|110016137	1:108285315|108287575
7:24990298|25033067	1:112968880|112974578	1:109957242|110017645	1:108285315|108298407
7:24101261|24107009	1:112973293|112974578	1:109966724|109972743	1:108293134|108293449
7:22825330|22956689	1:112973293|112976828	1:109966724|109975692	1:108294167|108308220
7:22889305|22917041	1:112981689|112981947	1:109970586|109972743	1:108294167|108319780
7:22827331|22958742	1:112981689|112986241	1:109970586|109980151	1:108298084|108303569
7:22854565|22891190	1:112981689|112996761	1:109970586|109991236	1:108300185|108308220
7:61828304|61828450	1:112981689|113013582	1:109970586|110000904	1:108300185|108316391
7:22827542|22958742	1:112985922|112991608	1:109970586|110008262	1:108308169|108318962
7:110508949|110509709	1:112985922|112996761	1:109971464|109975692	1:108308169|108319780
7:75133936|75134243	1:112985922|113013582	1:109975565|110000904	1:108308169|108326532
7:65022908|65031046	1:112988306|113013582	1:109978084|109985441	1:108316123|108316391
7:112075454|112077200	1:112991445|113013582	1:109978084|110000904	1:108316123|108319780
7:31665249|31669318	1:112996635|113013582	1:109984656|110000904	1:108317736|108319780
7:92491686|92491829	1:113012687|113013582	1:109991122|109992482	1:108323867|108357141
7:23204849|23205935	1:113097707|113101112	1:109999073|110000904	1:108323877|108335806
7:60906892|60907062	1:113097707|113102025	1:110006897|110008262	1:108325205|108338491
7:22891999|22958923	1:113097707|113116114	1:110012514|110013791	1:108326426|108328989
7:68514625|68521235	1:113097707|113131324	1:110015990|110023180	1:108326426|108336262
7:22826215|22890075	1:113100915|113102025	1:110015990|110025224	1:108328589|108328989
7:67554148|67580251	1:113100915|113116114	1:110017537|110033129	1:108328589|108346273
7:64792417|64801946	1:113100915|113131324	1:110021769|110045873	1:108328589|108371115
7:86075115|86083505	1:113111066|113131324	1:110021769|110089485	1:108338644|108338766
7:86070324|86075222	1:113112435|113112903	1:110026165|110033129	1:108355144|108371115
7:64984587|65052806	1:113115996|113119966	1:110028798|110045873	1:108358376|108361501
7:52121146|52122358	1:113115996|113128579	1:110032828|110045873	1:108365166|108366785
7:86006301|86019269	1:113115996|113131324	1:110034206|110036948	1:108367819|108371115
7:23022971|23026682	1:113119817|113131324	1:110034206|110039341	1:108367819|108374505
7:24971197|25026137	1:113120458|113126509	1:110034206|110042154	1:108367819|108375279
7:22891788|22958742	1:113124447|113131324	1:110034206|110044061	1:108367819|108378824
7:13921773|13929874	1:113128000|113128579	1:110039229|110045873	1:108374306|108386218
7:22827542|22941215	1:113128000|113131324	1:110039229|110048559	1:108380153|108386218
7:24988773|25033067	1:113199904|113207116	1:110043814|110045873	1:108385212|108385367
7:96458418|96461362	1:113199904|113217366	1:110043814|110048559	1:108385212|108386218
7:22853630|22957191	1:113199904|113223520	1:110045644|110048559	1:108393125|108395997
7:1912511|1954004	1:113199904|113238518	1:110049792|110074283	1:108394951|108395034
7:68514625|68539413	1:113207014|113223520	1:110051920|110086561	1:108437076|108437244
7:96869818|96901259	1:113207014|113238518	1:110056792|110060830	1:108447646|108448000
7:22827542|22958923	1:113217208|113238518	1:110072711|110075578	1:108447646|108451292
7:22827542|22891838	1:113299748|113343845	1:110074143|110075578	1:108447646|108459584
7:68514625|68533985	1:113320667|113343845	1:110083607|110086561	1:108447646|108468465
7:59405353|59405530	1:113320667|113362747	1:110094899|110103224	1:108447646|108486823
7:1925097|1954004	1:113320667|113377340	1:110172212|110173129	1:108459471|108468465
7:22824834|22868141	1:113320667|113394058	1:110473437|110510157	1:108459471|108486823
7:22871140|22919898	1:113362647|113377340	1:110719115|110719355	1:108463017|108463130
8:377481|377689	1:113362647|113394058	1:110736955|110739253	1:108463017|108468465
8:66729918|66732754	1:113372048|113377340	1:110737982|110903043	1:108463017|108486823
8:377469|377662	1:113384924|113388722	1:110753204|110760679	1:108464435|108486823
8:69374301|69387201	1:113384924|113392369	1:110755987|110758820	1:108468382|108482661
8:70055390|70157571	1:113388539|113392369	1:110756015|110760679	1:108468382|108486823
8:70055390|70157612	1:113391221|113392369	1:110758724|110760679	1:108482616|108486823
8:96827804|96845587	1:113500303|113504513	1:110783805|110783943	1:108708527|108708732
8:32725573|32756725	1:113972968|113989630	1:110807534|110809106	1:108709935|108710249
8:96794336|96845587	1:114024056|114028996	1:110811105|110816991	1:108711079|108711223
8:96833216|96845587	1:114313838|114336702	1:110845191|110845501	1:108730847|108731034
8:96810097|96845587	1:114510778|114525646	1:110851890|110875187	1:108767458|108771096
8:377467|377662	1:114523013|114525646	1:110851890|110909044	1:108775465|108775584
9:72170446|72178091	1:114689450|114718485	1:110875099|110908521	1:108777067|108781189
9:45784065|45786789	1:114699388|114716607	1:110875099|110918529	1:108777949|108783769
9:74200302|74200814	1:114699388|114727059	1:110902058|110918529	1:108779006|108781189
9:4801798|4809581	1:114699388|114738660	1:110902075|110909044	1:108781124|108789727
9:4700844|4700979	1:114699388|114740195	1:110908422|110909044	1:108781124|108793147
9:74198071|74200053	1:114716401|114718485	1:110908976|110910567	1:108882580|108883967
9:102384198|102407759	1:114716401|114727059	1:111013405|111016508	1:108883927|108883983
9:12140549|12166226	1:114716401|114738660	1:111125901|111126062	1:108883984|108884037
9:88762439|88764377	1:114716401|114740195	1:111244852|111245136	1:108910389|108921274
9:102367480|102407759	1:114726981|114738660	1:111287882|111289437	1:108910398|108921607
9:21772973|21816072	1:114726981|114740195	1:111436830|111471392	1:108919578|108921361
9:72153385|72178091	1:114737786|114740195	1:111490900|111528208	1:108919578|108922082
9:74207160|74207803	1:114881039|114903534	1:111501084|111511396	1:108987213|108987341
9:80688608|80696673	1:114881039|114915607	1:111501244|111528208	1:108987299|108987621
9:99632100|99703439	1:115227009|115259391	1:111507306|111509346	1:108987371|108987452
9:125732918|125735258	1:115227009|115277011	1:111510026|111528208	1:108987732|109014684
9:2849192|2878637	1:115244389|115250113	1:111512665|111528208	1:108987768|108996667
9:114013099|114013732	1:115244389|115263755	1:111519197|111528208	1:108989005|108997066
9:74203757|74204532	1:115244389|115317564	1:111541230|111551126	1:108992946|108995145
9:121610724|121631279	1:115249811|115263755	1:112351895|112361288	1:108992949|108995145
9:12154027|12166226	1:115259274|115263755	1:112351895|112364958	1:108993011|108995154
9:26111481|26112646	1:115259274|115270896	1:112351895|112392047	1:108993011|108995172
9:9143068|9149572	1:115259274|115277011	1:112376248|112392047	1:108993011|108996686
9:44607455|44610643	1:115259274|115292893	1:112390594|112392047	1:108993011|108996688
9:37048731|37055819	1:115259274|115298888	1:112554660|112581307	1:108993011|108996690
9:8377509|8377690	1:115259274|115317564	1:112564260|112566303	1:108993014|108995142
9:114937099|114951665	1:115263339|115263755	1:112564260|112581307	1:108993014|108995145
9:99610039|99693747	1:115263339|115317564	1:112566174|112581307	1:108993014|108995177
9:104960017|104984915	1:115270673|115274463	1:112758604|112761742	1:108993014|108997068
9:26111481|26118844	1:115270673|115275625	1:112774113|112786111	1:108993014|108998419
9:102399275|102399915	1:115270673|115286140	1:112774197|112802755	1:108993020|108995145
9:88762232|88764377	1:115270673|115292893	1:112781675|112786111	1:108993042|108996707
9:72483011|72495350	1:115274306|115275625	1:112789582|112790115	1:108993049|108997068
9:12146484|12166226	1:115283259|115292893	1:112802693|112817568	1:108993051|108995145
9:3379703|3379847	1:115283259|115298888	1:112812140|112817568	1:108993051|108996677
9:46146775|46146951	1:115286000|115317564	1:112812140|112828063	1:108993051|108996707
9:66406846|66413572	1:115339537|115357950	1:112823454|112828063	1:108993051|108997068
9:99694780|99694926	1:115510037|115511265	1:112823454|112844232	1:108993053|108995142
9:114098303|114098452	1:115526932|115553579	1:112827599|112833528	1:108993053|108995145
9:74208474|74209572	1:115526932|115579538	1:112862368|112875842	1:108993053|108996677
9:72153385|72179828	1:115526932|115585772	1:112862368|112885058	1:108993053|108996707
9:113992721|114013732	1:115526932|115587291	1:112862368|112896310	1:108993053|108997048
9:66405629|66409132	1:115527677|115579538	1:112864944|112885058	1:108993053|108997059
9:130629259|130663786	1:115527677|115585772	1:112875016|112875213	1:108993066|108998419
9:12136806|12166226	1:115527677|115587291	1:112875696|112896310	1:108995120|108995198
9:105035941|105101002	1:115553445|115576329	1:112884857|112885058	1:108995120|108996686
9:1291682|1291834	1:115553445|115579538	1:112911309|112928033	1:108995120|108996688
9:102378852|102407759	1:115553445|115585772	1:112924141|112928033	1:108995120|108996690
9:45784065|45785898	1:115553445|115587291	1:112938660|112939007	1:108995120|108997057
9:66405629|66413572	1:115553445|115595480	1:112966183|112967643	1:108995120|108997600
9:38250456|38263782	1:115575635|115579538	1:112966183|112968972	1:108995120|109001833
9:131742920|131766259	1:115575635|115585772	1:112966183|112976828	1:108995120|109014635
9:104970469|104971638	1:115575635|115587291	1:112967548|112974578	1:108995140|108996707
9:12162493|12166226	1:115575635|115595480	1:112967548|112974605	1:108995140|108997068
9:9103677|9149572	1:115584889|115595480	1:112967548|112976828	1:108995142|108997059
9:12155871|12166226	1:115658107|115659234	1:112968880|112974578	1:108995387|108996645
9:103334247|103336350	1:115658107|115702479	1:112968880|112976828	1:108995393|108996645
9:10004666|10005205	1:11569081|11596113	1:112968880|112981947	1:108996230|108996337
9:104970469|104983103	1:115734903|115820705	1:112981689|112986241	1:108996646|108997035
9:104970469|104984915	1:115791744|115820705	1:112981689|112996761	1:108996646|108997050
10:48164054|48164543	1:115811483|115820705	1:112981689|113013582	1:108996646|108997054
10:53885793|53901065	1:115811488|115820705	1:112985922|112991608	1:108996646|108997066
10:53169687|53202893	1:115818646|115820705	1:112985922|112996761	1:108996646|108997577
10:43517559|43517749	1:11584817|11596113	1:112985922|113013582	1:108996646|108997580
10:24818305|24818470	1:11584833|11596113	1:112996635|113013582	1:108996646|108997600
10:63609227|63619944	1:115857184|115859487	1:113012687|113013582	1:108996646|108999589
10:32817449|32827084	1:115982868|116038761	1:113012687|113066661	1:108996646|108999664
10:43523261|43523874	1:116025733|116038761	1:113036793|113036977	1:108996646|109001781
10:31153774|31157554	1:116038387|116038761	1:113086425|113102025	1:108996646|109001804
10:32800584|32827084	1:116038387|116048600	1:113086425|113113585	1:108996646|109001833
10:31153774|31175932	1:116169149|116206833	1:113090891|113102025	1:108996646|109014635
10:19357530|19357694	1:116193122|116194380	1:113097686|113102025	1:108996646|109014684
10:53136273|53202893	1:116193122|116201116	1:113097707|113101112	1:108996646|109015853
10:52929650|52963179	1:116193122|116206833	1:113097707|113102025	1:108996687|108997033
10:23649663|23650604	1:116196178|116267682	1:113097707|113105984	1:108996687|108998423
10:52882167|52963179	1:116205012|116267682	1:113097707|113111093	1:108996687|108999664
10:43522488|43523284	1:116400801|116401314	1:113097707|113113585	1:108996687|108999666
10:12479241|12486455	1:116400801|116403709	1:113097707|113116114	1:108997004|108997066
10:32817449|32824801	1:116400801|116425776	1:113097707|113131324	1:108997004|108997539
10:32819044|32827084	1:116400801|116427156	1:113097725|113101112	1:108997004|108997575
10:13072132|13117381	1:116401169|116425776	1:113099690|113102025	1:108997004|108998401
10:46680801|46686052	1:116401169|116427156	1:113099748|113131324	1:108997004|108998404
10:33404076|33404247	1:116456654|116471192	1:113100915|113102025	1:108997004|108999623
10:8265577|8271193	1:11646042|11647294	1:113100915|113116114	1:108997004|108999626
10:59898904|59946194	1:116466531|116484453	1:113100915|113131324	1:108997004|108999664
10:13072132|13089649	1:116473664|116484453	1:113101020|113101996	1:108997004|109001728
11:25755742|25768931	1:116484332|116492240	1:113101978|113113585	1:108997004|109001833
11:17761434|17781703	1:116504593|116508246	1:113101978|113120561	1:108997004|109014591
11:49216720|49220275	1:11652408|11654804	1:113104001|113104140	1:108997004|109014612
11:70988143|70995679	1:11652457|11654804	1:113104935|113105079	1:108997004|109015793
11:15719260|15724518	1:11656690|11658867	1:113108543|113121802	1:108997004|109016210
11:25755742|25761445	1:11663343|11669379	1:113111066|113113585	1:108997013|108997554
11:25749779|25768931	1:11694105|11723132	1:113111066|113116114	1:108997021|108997068
11:17778900|17833358	1:11694105|11735531	1:113111066|113131324	1:108997021|108997554
11:4338231|4345913	1:11716217|11723132	1:113111066|113135625	1:108997021|108997567
11:76650606|76791691	1:11716217|11735531	1:113112695|113112975	1:108997028|108997587
11:23169655|23197868	1:11731352|11735531	1:113115996|113131324	1:108997028|108998404
11:17760988|17781703	1:117506260|117532261	1:113119817|113121802	1:108997028|108999608
11:25749779|25761445	1:11750859|11753865	1:113120458|113121802	1:108997028|108999645
11:76884527|76884922	1:11750859|11768289	1:113120458|113126509	1:108997028|109001833
11:458635|468238	1:11759282|11768289	1:113120657|113121802	1:108997028|109015856
11:17778900|17788643	1:117720154|117723393	1:113120657|113126509	1:108997525|108998425
11:21327945|21342707	1:11798732|11799068	1:113120657|113128579	1:108997525|108999605
11:15719260|15726712	1:11886786|11888352	1:113124447|113128579	1:108997525|108999623
11:17778900|17781703	1:11887417|11888352	1:113128000|113128579	1:108997525|108999645
12:59320434|59331703	1:11892124|11897926	1:113128000|113131324	1:108997525|108999655
12:55198858|55234508	1:11897751|11899119	1:113170241|113171980	1:108997525|109001833
12:26389148|26389499	1:119079826|119084301	1:113199904|113207116	1:108997525|109014588
12:18321661|18326321	1:119079826|119091715	1:113199904|113217366	1:108997525|109014654
12:26393331|26394559	1:119079826|119091962	1:113199904|113223520	1:108997546|108998419
12:47954237|47954871	1:119087042|119091962	1:113199904|113238518	1:108997550|108999632
12:39425412|39428231	1:119087045|119091962	1:113207014|113238518	1:108997569|108998419
12:59331576|59342844	1:119146542|119148518	1:113217208|113238518	1:108997577|108999626
12:39403645|39408257	1:119147931|119152992	1:113299748|113343845	1:108997577|108999632
12:59313685|59338842	1:119147938|119152992	1:113320003|113343845	1:108997577|108999664
12:26389445|26389927	1:119246117|119250902	1:113320003|113384968	1:108997577|108999666
12:55194059|55257919	1:119246117|119252920	1:113320667|113343845	1:108997577|109001779
12:26382001|26382855	1:119250731|119252920	1:113320667|113362747	1:108998110|108998419
12:51958451|51959263	1:119275121|119278638	1:113320667|113377340	1:108998382|108999589
12:27016967|27031728	1:119275121|119280977	1:113320667|113394058	1:108998382|108999608
12:39408156|39428231	1:119275121|119287918	1:11335712|11358056	1:108998382|108999626
12:26381432|26381663	1:119275121|119298597	1:113362647|113377340	1:108998382|108999632
12:26380308|26380499	1:119286957|119298597	1:113372048|113377340	1:108998382|108999640
12:59273100|59342844	1:119311409|119312798	1:113372048|113385087	1:108998382|108999645
12:26380945|26381421	1:119366388|119384719	1:113384924|113388722	1:108998382|108999655
12:59319172|59338842	1:119372718|119384719	1:113456209|113459573	1:108998382|108999664
12:26389427|26389927	1:119375710|119384719	1:11352870|11432238	1:108998382|108999666
12:59331579|59338842	1:119382754|119384719	1:113575542|113598408	1:108998382|109001833
12:26387826|26389499	1:119558445|119571057	1:113681601|113683432	1:108998382|109014684
12:59319172|59331703	1:119582074|119585995	1:113933520|113973311	1:108998398|109001736
12:936359|936866	1:119703489|119740313	1:113972968|113989630	1:108998398|109001757
12:36123743|36126760	1:119718668|119740313	1:113986901|114009738	1:108998413|108999632
12:26380308|26380462	1:119727110|119735315	1:113987110|113989630	1:108998413|108999640
12:3287324|3356385	1:119727110|119740313	1:114010792|114010963	1:108998413|108999666
12:51636713|51680596	1:119728606|119735315	1:114081370|114114780	1:108998413|109001761
12:12704689|12748564	1:119728606|119738259	1:114260985|114289410	1:108998413|109001781
12:55191636|55192026	1:119735151|119740313	1:114302347|114302920	1:108998425|108999645
12:43595390|43607668	1:119738115|119740313	1:114334827|114360879	1:108998425|108999664
12:26380308|26380470	1:119738133|119740313	1:114350174|114360879	1:108998425|109001731
12:38103106|38109151	1:119739121|119740313	1:114374408|114415900	1:108999549|108999626
12:20974930|20975072	1:119815358|119818617	1:114444707|114457947	1:108999549|108999632
12:24326459|24328063	1:119815358|119818627	1:114446485|114447216	1:108999549|108999640
12:26384528|26384880	1:119815358|119833012	1:114456728|114457947	1:108999549|108999645
12:26381390|26381688	1:119815358|119835280	1:114510778|114525017	1:108999549|108999664
12:18896385|18896689	1:119818523|119828069	1:114510778|114525646	1:108999549|108999666
12:26380308|26380447	1:119844158|119849540	1:114510778|114530734	1:108999549|109001719
12:14573281|14573856	1:119844158|119857374	1:114510778|114534720	1:108999549|109001722
12:39433499|39552581	1:119865429|119884431	1:114554815|114555041	1:108999549|109001728
12:26389884|26390219	1:119871910|119874822	1:114689450|114738660	1:108999549|109001731
12:55202084|55236652	1:119871910|119876604	1:114689579|114699477	1:108999549|109001761
12:26390326|26391616	1:119871910|119878715	1:114716401|114727059	1:108999549|109001764
12:12704689|12715789	1:119871910|119884431	1:114716401|114740195	1:108999549|109001779
12:26380945|26381431	1:119871910|119905302	1:114726981|114738660	1:108999549|109001785
12:26384528|26385246	1:119871910|119909321	1:114726981|114740195	1:108999549|109001833
12:14155982|14163865	1:119874679|119884431	1:114726981|114748911	1:108999549|109014582
12:11350266|11439932	1:119874679|119909321	1:114737786|114740195	1:108999549|109014594
12:26386523|26386948	1:119876497|119878715	1:114737786|114748911	1:108999549|109014602
12:39419806|39428231	1:119876497|119905302	1:114772180|114777306	1:108999549|109014645
12:26388049|26389035	1:119878585|119905302	1:114772180|114802750	1:108999549|109015793
12:44825506|44825741	1:119882892|119909321	1:114772180|114881141	1:108999559|109001715
12:55202468|55203654	1:119896417|119909321	1:114772180|114892811	1:108999578|109001736
12:46260301|46267356	1:119901128|119909321	1:114772180|114915607	1:108999600|109001750
12:11205936|11367122	1:119905146|119909321	1:114853682|114865149	1:108999600|109001773
12:26380308|26380555	1:120040392|120040723	1:114880144|114881141	1:108999600|109014629
12:59321588|59331703	1:120176022|120185745	1:114881039|114903534	1:109001700|109001740
12:26384352|26384634	1:120203811|120219876	1:114881039|114915607	1:109001700|109001761
12:59331576|59338842	1:120212508|120219876	1:114985886|114986026	1:109001700|109001804
12:22417416|22417604	1:12024453|12043885	1:115029168|115029343	1:109001700|109001833
12:26393582|26394602	1:120267233|120281789	1:115222688|115222915	1:109001700|109014573
12:55160451|55208993	1:120267233|120283587	1:115227009|115259391	1:109001700|109014582
12:52596365|52596502	1:120267236|120283587	1:115227009|115277011	1:109001700|109014588
12:3299710|3299903	1:120281076|120283587	1:115244389|115250113	1:109001700|109014591
12:39366927|39391822	1:12029366|12043885	1:115244389|115263755	1:109001700|109014594
12:55191570|55198282	1:12041132|12042596	1:115244389|115266588	1:109001700|109014602
12:3910376|3935423	1:12041132|12043885	1:115244389|115275625	1:109001700|109014684
12:26380945|26394856	1:12041132|12046451	1:115244389|115286140	1:109001700|109014921
12:55194059|55194841	1:12041132|12061089	1:115244389|115299629	1:109001700|109015774
12:59273100|59338842	1:12041132|12065074	1:115244389|115317564	1:109001700|109015784
12:59313685|59338857	1:12041132|12067216	1:115249811|115263755	1:109001707|109014591
12:24327241|24328063	1:12041132|12074918	1:115259274|115263755	1:109001738|109015820
12:39378356|39391822	1:12041132|12086591	1:115259274|115270896	1:109001749|109014640
12:55194059|55229586	1:12041136|12042596	1:115259274|115277011	1:109001773|109014602
12:59296805|59342844	1:12041136|12043885	1:115259274|115292893	1:109001773|109014677
12:55210057|55273805	1:12046383|12065074	1:115259274|115298888	1:109001773|109015807
12:55202698|55239653	1:12050189|12061089	1:115259274|115317809	1:109001780|109014640
12:26380308|26380634	1:12053595|12060454	1:115263339|115263755	1:109001792|109014684
12:26380983|26381431	1:12053595|12061089	1:115263339|115277011	1:109001792|109015799
12:55160845|55273805	1:12053595|12065074	1:115270673|115274463	1:109001795|109014640
12:39399145|39403746	1:12053595|12067216	1:115270673|115275625	1:109010328|109010399
13:34741638|34744998	1:12056480|12060454	1:115270673|115286140	1:109012434|109012601
13:135308527|135308877	1:12056480|12061089	1:115270673|115292893	1:109014555|109014602
13:208312605|208312753	1:12056480|12065074	1:115270673|115317564	1:109014555|109014654
13:78890056|78894685	1:12056480|12067216	1:115274306|115292893	1:109014555|109015784
13:158191889|158193026	1:12056480|12086591	1:115275525|115317564	1:109014555|109015799
13:34070029|34070800	1:12058732|12061089	1:115283259|115284227	1:109014555|109015802
13:147798573|147839301	1:12058732|12065074	1:115283259|115292893	1:109014555|109015807
13:158199057|158200525	1:12058732|12067216	1:115283259|115298888	1:109014559|109014684
13:133636397|133640271	1:12071470|12086591	1:115283259|115317564	1:109014559|109015774
13:18372337|18412756	1:120887225|120902517	1:115286000|115298888	1:109014559|109015781
13:135306974|135308877	1:120887225|120905668	1:115286000|115317564	1:109014559|109015784
13:133636397|133637263	1:120887225|120915687	1:115295684|115295856	1:109014559|109015799
13:147837956|147839301	1:120889021|120905668	1:115298585|115298888	1:109014559|109015807
13:30445478|30458124	1:120909578|120911093	1:115299496|115314864	1:109014559|109015897
13:66493801|66495580	1:120909578|120923068	1:115317519|115343404	1:109014589|109014690
13:38452833|38490204	1:120909578|120933928	1:115324937|115325400	1:109014668|109015891
13:158189619|158191100	1:120914866|120933928	1:115339537|115343404	1:109014965|109015005
13:97912254|98086109	1:120914866|120943691	1:115339537|115349553	1:109015756|109015872
13:131635186|131653366	1:120915565|120933928	1:11535300|11554696	1:109015758|109015799
13:80229364|80229721	1:120922905|120926772	1:115510037|115511265	1:109015758|109015853
13:30455037|30458124	1:120922905|120933928	1:115521697|115521954	1:109015758|109015856
13:165850549|165891486	1:120926606|120933928	1:115526932|115527811	1:109015758|109015871
13:35353296|35354162	1:120926606|120943691	1:115526932|115579538	1:109015758|109015897
13:32559854|32560016	1:120928743|120933928	1:115526932|115585772	1:109015758|109015964
13:30431233|30458124	1:120933807|120943691	1:115526932|115595480	1:10906|18696
13:147814768|147839301	1:121096268|121099128	1:115527677|115544489	1:10906|18699
13:68581918|68582081	1:121097166|121104566	1:115527677|115579538	1:109147295|109151434
13:192380631|192389616	1:121097166|121111876	1:115527677|115585772	1:109229189|109230252
13:30431233|30473996	1:121098416|121104566	1:115527677|115587291	1:109229189|109254066
13:202012870|202014905	1:121104415|121111876	1:115544379|115579538	1:109229189|109259339
13:65289860|65330679	1:121104415|121121454	1:115544379|115585772	1:109242603|109254066
13:108669556|108677607	1:121109036|121111876	1:115553445|115576329	1:109242603|109259339
13:110054195|110059566	1:121109036|121121454	1:115553445|115579538	1:109242603|109284030
13:200704929|200731785	1:121111178|121116999	1:115553445|115585772	1:109242658|109259339
13:158193847|158198219	1:121116155|121116999	1:115553445|115587291	1:109266431|109274552
13:30445478|30472366	1:121116155|121121454	1:115553445|115595480	1:109266431|109284030
13:97912254|97913066	1:121160753|121165985	1:115561755|115569595	1:109269698|109284030
13:108671003|108676745	1:121160753|121168527	1:115575635|115579538	1:109269698|109289426
13:108671003|108677607	1:121160753|121176242	1:115575635|115585772	1:109274406|109284030
13:125378203|125378370	1:121160753|121179866	1:115575635|115587291	1:109274406|109294665
13:192380631|192396436	1:121160753|121197117	1:115575635|115595480	1:109283860|109289426
13:30445478|30473996	1:121160753|121203688	1:115575635|115602436	1:109283860|109294665
13:97912254|97995384	1:121168314|121176242	1:115584889|115595480	1:109283860|109333615
13:100090255|100094389	1:121168314|121178619	1:11569081|11596113	1:109289325|109294665
13:26160701|26169083	1:121168314|121179866	1:115702319|115733962	1:109291824|109294665
13:108671003|108683011	1:121168314|121189664	1:115734903|115820705	1:109293290|109294665
14:60415492|60415651	1:121172071|121176242	1:115790847|115820705	1:109317435|109320965
14:60414102|60414281	1:121172071|121178619	1:115791744|115820705	1:109317435|109333561
14:92299153|92306117	1:121172071|121179866	1:115811488|115820705	1:109330949|109333615
14:71512887|71524495	1:121172071|121182126	1:115818646|115820705	1:109338735|109341380
14:71507008|71512158	1:121172071|121197117	1:115844145|115847462	1:109364527|109402997
14:71881656|71882377	1:121172071|121215234	1:11584817|11596113	1:109365518|109402997
14:37823823|37825587	1:121172071|121216490	1:11584817|11601961	1:109371271|109385593
14:60415430|60415589	1:121173353|121176242	1:115857184|115859487	1:109371271|109401279
14:7352555|7366524	1:121173353|121178619	1:11586274|11596113	1:109371271|109402997
14:60414112|60415589	1:121189530|121203688	1:11586362|11596113	1:109371271|109475453
14:121316588|121320413	1:121192913|121197117	1:115957998|115982921	1:109384395|109402997
14:85619973|85650019	1:121192913|121203688	1:11595994|11618953	1:109384395|109410390
14:71881656|71889376	1:121192913|121215234	1:116025733|116038761	1:109384395|109475453
14:105873660|105902806	1:121192913|121216490	1:116035999|116051349	1:109401152|109402997
14:124490594|124491817	1:121192913|121218041	1:116134664|116206833	1:109401152|109410390
14:60414238|60414563	1:121201527|121220450	1:116193122|116194380	1:109401152|109475453
14:76535319|76535492	1:121201527|121230821	1:116193122|116201116	1:109401152|109475967
14:32680887|32681039	1:121201527|121239905	1:116193122|116206833	1:109405007|109407780
14:20214951|20238937	1:121211636|121228255	1:116196178|116267682	1:109406226|109410390
14:48761213|48801629	1:121211636|121230821	1:116205012|116253715	1:109407683|109410390
14:56022255|56039599	1:121211636|121238262	1:116205012|116267682	1:109410363|109584692
14:11469119|11474941	1:121211636|121239905	1:116337724|116427156	1:109474298|109475967
14:40410580|40410794	1:121211636|121243452	1:116396390|116401314	1:109475381|109475967
14:7272401|7348053	1:121213867|121215234	1:116396390|116427156	1:109475381|109520601
14:919880|935525	1:121213867|121216490	1:116399291|116403709	1:109475381|109584726
14:105160374|105167488	1:121213867|121218041	1:116399827|116471192	1:109519868|109584726
14:40410567|40410719	1:121213867|121239905	1:116400801|116401314	1:109583736|109584726
14:932379|945397	1:121213867|121243452	1:116400801|116403709	1:109584637|109584726
14:7261386|7346952	1:121216358|121228255	1:116400801|116409737	1:109826033|109826148
14:28211870|28212008	1:121216358|121230821	1:116400801|116425776	1:109944956|109953251
14:40410562|40410794	1:121217310|121228255	1:116400801|116427156	1:109944956|109963162
14:56018601|56058170	1:121217310|121230821	1:116400801|116430007	1:109944956|109966783
14:128973895|128981137	1:121217326|121221648	1:116400801|116484453	1:109944956|109966870
14:105893635|105902806	1:121217326|121228255	1:116401169|116409737	1:109944956|109972743
14:105878649|105901185	1:121217326|121230821	1:116401169|116425776	1:109947356|109953251
14:11617314|11617498	1:121217326|121232977	1:116401169|116427156	1:109953192|109953251
14:111461970|111462674	1:121217326|121235683	1:116401169|116430007	1:109963053|110030590
14:111476710|111476845	1:121217326|121238262	1:116401169|116432752	1:109966724|109972743
14:60413813|60414281	1:121217326|121239905	1:116401169|116471192	1:109966724|109975692
14:105898435|105911675	1:121220383|121228255	1:116403582|116408961	1:109966724|109980151
14:105866977|105902806	1:121306770|121335644	1:116403600|116427156	1:109969043|109972743
14:7274779|7366524	1:121306770|121360838	1:116425623|116427156	1:109970586|109972743
14:71862195|71889376	1:121313108|121315386	1:116456654|116484453	1:109970586|109975692
14:85602428|85650019	1:121313108|121343261	1:116466531|116471192	1:109970586|109980151
14:71765050|71773116	1:121315150|121335034	1:116466531|116477770	1:109970586|109985441
14:60414282|60414563	1:121317192|121318331	1:116466531|116484453	1:109970586|109986716
14:81700666|81700877	1:121321299|121335034	1:116466531|116485955	1:109970586|109988061
15:91510898|91514202	1:121330342|121335034	1:116466531|116489650	1:109970586|109991236
15:93591539|93592525	1:121330342|121343261	1:116466531|116492240	1:109970586|109992482
15:633526|649129	1:121330342|121350467	1:116467740|116468889	1:109970586|109994473
15:133786886|133789113	1:121330342|121357418	1:116469351|116471192	1:109970586|110000904
15:133288627|133290144	1:121330342|121360838	1:116469351|116477770	1:109970586|110008262
15:93591548|93592525	1:121334814|121335034	1:116473664|116484453	1:109970586|110026321
15:66325873|66357727	1:121334814|121335644	1:116475624|116504046	1:109972686|109985441
15:131197870|131205003	1:121334814|121338607	1:116484332|116492240	1:109975565|109985441
15:60404225|60414442	1:121334814|121343261	1:116484332|116492918	1:109975565|109988061
15:131360610|131366223	1:121334814|121360838	1:116500645|116501634	1:109975565|109992482
15:133288627|133291868	1:121335500|121338607	1:116504593|116512923	1:109975565|109994473
15:84374212|84376623	1:121335500|121343261	1:11653833|11657296	1:109975565|110000904
15:738639|739284	1:121335500|121350467	1:11656690|11658867	1:109978084|109992482
15:60397513|60403463	1:121338445|121348284	1:116579031|116603862	1:109978084|109995954
15:66291710|66299872	1:121338445|121357418	1:11665441|11669379	1:109978084|110000904
15:84354981|84376623	1:121338445|121360838	1:11716217|11720774	1:109984656|109985441
15:75983368|75997723	1:121343117|121348284	1:11716217|11735531	1:109984656|109986716
15:131893711|131896945	1:121350382|121357418	1:117228268|117270376	1:109984656|109992482
15:131891087|131896945	1:121357274|121360838	1:117237378|117251984	1:109984656|110000904
15:93613120|93613353	1:121445037|121454998	1:117237378|117264700	1:109991122|109992482
15:93592445|93592626	1:121445037|121464032	1:117237378|117289416	1:109999073|110000904
15:77234646|77283482	1:121454891|121464032	1:117246433|117264700	1:110004755|110008262
15:54949538|54952409	1:121454891|121481863	1:117270299|117289416	1:110012514|110013791
15:113045137|113051322	1:121459670|121464032	1:11731352|11735531	1:110015990|110026321
15:562477|574579	1:121731741|121738042	1:117351745|117382590	1:110015990|110033129
15:59387561|59387716	1:121731741|121774911	1:117351745|117417629	1:110017537|110028914
15:84365150|84376623	1:121731741|121788646	1:117351745|117479236	1:110024594|110026321
15:66292955|66299872	1:121844177|121850568	1:117351745|117532261	1:110026165|110048559
15:112808098|112896614	1:121868624|121896972	1:117442283|117532261	1:110028798|110031094
15:17028523|17037765	1:121888700|121896972	1:117442283|117603733	1:110028798|110033129
15:108604613|108605797	1:122086244|122121658	1:117459279|117529720	1:110028798|110042154
15:60407130|60414442	1:122102866|122121658	1:117474231|117479236	1:110028798|110045873
15:66325873|66341168	1:122128670|122135257	1:117474231|117532261	1:110028798|110048559
15:84267054|84267212	1:122149407|122189053	1:117506260|117529720	1:110032828|110045873
15:93591539|93592534	1:122160499|122189053	1:117506260|117532261	1:110034206|110036948
15:48175645|48176363	1:122426084|122442881	1:11750859|11753865	1:110034206|110039341
15:666356|667272	1:122426084|122444476	1:117520197|117532261	1:110034206|110042154
15:75966720|75970294	1:122426084|122514658	1:117529649|117603733	1:110034206|110044061
15:131355945|131366223	1:122442729|122444476	1:117603059|117723393	1:110039229|110045873
15:66307135|66328905	1:122442729|122498068	1:117720154|117723393	1:110039229|110048559
15:93582765|93583056	1:122442729|122514658	1:117720154|117738935	1:110043814|110045873
15:17028498|17037765	1:122494128|122498068	1:117720154|117740998	1:110043814|110048559
15:633526|635927	1:122494128|122514658	1:117720154|117743107	1:110045644|110048559
15:60405553|60414442	1:122494128|122533808	1:117982795|118082801	1:110051028|110067632
15:84830996|84870609	1:122546696|122547310	1:11798991|11899119	1:110056792|110060830
15:131194665|131205003	1:122556578|122582047	1:118031145|118076050	1:110059690|110067632
15:60402390|60404333	1:122565598|122565937	1:118361025|118520816	1:110062935|110065648
15:54547071|54547250	1:122581929|122587618	1:118520669|118540476	1:110062935|110089485
16:79924515|79937396	1:122581929|122602303	1:118790206|118794194	1:110065620|110067492
16:71372110|71374050	1:122641984|122644454	1:118793646|118794194	1:110067397|110089485
16:44588094|44614040	1:122641984|122652467	1:11886786|11888352	1:110072711|110074283
16:51178126|51183322	1:122641984|122659860	1:11887417|11888352	1:110072711|110075578
16:44600047|44614040	1:122641984|122668343	1:11897751|11899119	1:110074143|110075578
16:44593873|44614040	1:122641984|122670480	1:11897751|11930067	1:110074143|110089485
16:26479605|26505372	1:122641984|122676949	1:11897751|12043885	1:110077090|110079490
16:71370547|71377388	1:122651161|122652467	1:11897751|12086591	1:110077090|110089485
16:71372143|71374066	1:122651161|122668343	1:119059229|119059448	1:110082282|110085194
16:44600047|44609428	1:122652352|122664384	1:119079826|119084301	1:110082282|110089485
16:71370574|71372126	1:122652352|122666520	1:119079826|119091715	1:110083607|110085194
17:14220583|14220724	1:122652352|122668343	1:119079826|119103231	1:110083607|110089485
17:39197685|39215276	1:122652352|122670480	1:119079826|119121719	1:110094899|110103224
17:18378778|18388338	1:122652352|122676949	1:119081219|119082595	1:110172212|110173129
17:39795066|39795217	1:122658774|122668343	1:119087042|119103231	1:110432982|110433116
17:46191421|46191600	1:122658774|122676949	1:119091607|119121719	1:110433000|110433131
17:43753913|43777920	1:122659408|122676949	1:119147931|119152992	1:110728037|110760679
17:43741700|43769684	1:122663317|122668343	1:119147938|119152992	1:110728037|110875187
17:43759621|43777223	1:122666358|122676949	1:119211962|119252920	1:110736955|110739253
17:44164326|44180350	1:122765929|122771426	1:119246117|119250902	1:110737982|110739253
17:29125250|29139821	1:122765929|122805490	1:119246117|119252920	1:110737982|110760679
17:44164326|44166273	1:122899364|122913325	1:119246117|119270188	1:110737982|110875187
17:62906851|62911452	1:122910175|122913325	1:119246117|119278638	1:110756015|110760679
17:46208445|46208611	1:122935778|122951814	1:119246117|119280977	1:110756015|110875187
17:46191423|46191600	1:122935778|122967374	1:119246117|119361991	1:110758724|110760679
17:43753913|43763175	1:122957822|122967374	1:119250731|119252920	1:110759558|110760679
17:36304309|36304506	1:123132961|123158067	1:119270032|119278638	1:110760175|110760679
17:39213030|39213719	1:1233510|1239619	1:119270032|119280977	1:110851890|110875187
17:39197685|39225969	1:1233510|1289358	1:119270032|119287918	1:110851890|110909044
17:10643213|10643371	1:123474792|123509661	1:119270032|119320154	1:110865260|110875187
17:5325387|5325555	1:123474792|123515620	1:119275121|119278638	1:110873764|110875187
17:62523031|62524678	1:123474792|123538746	1:119275121|119287918	1:110875057|110909044
17:43753913|43769684	1:12353964|12362794	1:119275121|119298597	1:110875057|111002350
17:39213030|39215276	1:12353964|12373696	1:119275121|119312798	1:110875099|110909044
17:39197685|39213719	1:12353964|12382167	1:119275121|119316429	1:110875099|111002350
17:11825820|11908574	1:123607338|123610250	1:119275121|119325644	1:110899007|110908521
17:10713564|10713930	1:123607338|123616497	1:119275121|119331258	1:110899007|110909044
18:10281016|10300806	1:123607338|123626697	1:119275121|119336479	1:110899007|111002350
18:10132710|10132870	1:12361987|12362794	1:119275121|119361991	1:110902075|110909044
18:14282117|14302503	1:12361987|12369944	1:119275121|119380408	1:110902075|111002350
18:5199558|5212308	1:12361987|12373696	1:119277562|119278638	1:110902078|110909044
18:38084747|38117535	1:12361987|12376129	1:119277562|119280977	1:110906441|110906745
18:19773605|19773862	1:12361987|12382167	1:119297071|119298597	1:110906627|110909044
18:14271203|14271364	1:123624235|123626566	1:119297071|119316429	1:110908422|110909044
18:31065678|31102892	1:123644822|123656507	1:119297071|119372864	1:110908422|111002350
18:5183032|5218220	1:123644822|123671511	1:119297071|119378440	1:111013405|111037960
18:10283699|10300806	1:123644822|123681596	1:11929991|12043885	1:111031600|111034691
18:14289864|14290007	1:12373577|12381510	1:119311409|119312798	1:111037308|111037960
18:14294720|14306431	1:12376070|12388087	1:119311409|119346609	1:111250007|111289437
18:48710893|48711196	1:12381442|12388087	1:119331238|119346297	1:111287882|111289437
18:10276122|10316777	1:12382021|12388087	1:119336366|119346609	1:111465063|111470212
18:44885414|44890608	1:12387963|12396662	1:119361793|119380408	1:111465063|111473339
18:54393586|54397331	1:12391906|12392694	1:119361793|119384719	1:111481733|111482436
18:14301384|14306431	1:124001327|124002004	1:119366388|119384719	1:111490864|111512846
18:14224109|14224246	1:126078503|126082755	1:119372718|119378440	1:111490864|111521050
18:54393586|54404485	1:126080090|126082755	1:119372718|119384719	1:111490864|111528208
18:10283699|10297756	1:126088916|126091137	1:119374338|119375864	1:111501084|111528208
MT:9809|9950	1:126088916|126114467	1:119375095|119384719	1:111501244|111528208
MT:14238|14631	1:126102976|126114467	1:119375710|119383036	1:111502489|111551126
MT:9220|9782	1:126169042|126174995	1:119380258|119384719	1:111510026|111512846
MT:9482|9662	1:126244914|126259616	1:119393124|119394216	1:111510026|111521050
MT:10683|10874	1:126257521|126259616	1:119424605|119433463	1:111510026|111528208
MT:10175|10321	1:1262952|1289358	1:119433307|119452229	1:111541230|111551126
MT:15024|15197	1:126317618|126332797	1:119449303|119452229	1:111549470|111555426
MT:14537|14700	1:126591975|126595471	1:119487614|119500634	1:111588904|111604538
MT:9423|9635	1:126674492|126678967	1:119505796|119512175	1:111589219|111604517
MT:9172|9319	1:126905336|126909243	1:119505796|119516561	1:111589240|111604538
MT:9595|9782	1:126905336|126929183	1:119542574|119558581	1:111600797|111600855
MT:7381|7544	1:126905336|126953734	1:119545891|119579419	1:111600797|111604591
MT:9816|10200	1:126906617|126930418	1:119545891|119582122	1:111600797|111622652
MT:9783|9937	1:126906617|126930508	1:119558445|119565479	1:111600816|111622598
MT:12457|12720	1:126914266|126922332	1:119558445|119571057	1:111604487|111622598
MT:11628|16466	1:126914266|126929183	1:119558445|119579419	1:111604487|111622614
MT:16112|16334	1:126914266|126930418	1:119558445|119582122	1:111604492|111604591
MT:10106|10324	1:126914266|126932539	1:119558453|119582122	1:111604492|111622652
MT:10175|16085	1:126914266|126953734	1:119562843|119579419	1:111604492|111630862
MT:10149|12701	1:126914266|126955106	1:119565403|119579419	1:111604495|111626632
MT:16086|16322	1:126914266|126976311	1:119565403|119582122	1:111604500|111622598
MT:12457|14251	1:126916508|126929183	1:119594894|119641632	1:111604502|111622598
MT:15125|15335	1:126929007|126932539	1:119703489|119728807	1:111604502|111622611
MT:16098|16334	1:126930995|126932539	1:119703489|119740313	1:111604502|111622614
MT:9404|9782	1:126930995|126942068	1:119711842|119740313	1:111604509|111618820
MT:10166|10324	1:126930995|126944594	1:119727110|119740313	1:111604509|111622652
MT:8548|8703	1:126937149|126942068	1:119727233|119740313	1:111604536|111622577
MT:14238|14457	1:126937149|126948918	1:119728606|119735315	1:111604536|111622611
MT:16138|16334	1:126944528|126948918	1:119728606|119738259	1:111604540|111622598
MT:12457|12672	1:126944528|126953734	1:119734855|119740313	1:111604552|111622558
MT:10140|10413	1:126971421|126976311	1:119735151|119740313	1:111604567|111622598
MT:4753|9782	1:126975558|126986124	1:119738115|119740313	1:111604567|111622611
MT:16086|16259	1:127046809|127068976	1:119738133|119740313	1:111609995|111610170
MT:16133|16334	1:127046809|127090833	1:119739121|119740313	1:111618721|111627723
MT:16086|16241	1:127050711|127053985	1:119814589|119835280	1:111618729|111622598
MT:4666|9782	1:127050711|127068976	1:119814648|119835280	1:111618729|111622611
MT:14458|14926	1:127053481|127059116	1:119815358|119818627	1:111618729|111622614
MT:16104|16334	1:127053481|127068976	1:119815358|119823842	1:111618729|111626635
MT:9508|9675	1:127058901|127067039	1:119815358|119828069	1:111618732|111618820
MT:16122|16334	1:127058901|127068976	1:119815358|119835280	1:111618737|111622577
MT:9334|9534	1:127066890|127068972	1:119818523|119835280	1:111618737|111622598
MT:10166|10321	1:127066890|127068976	1:11983435|11984887	1:111618737|111622611
MT:9404|13903	1:127066890|127090833	1:119844161|119858436	1:111618737|111626632
MT:9400|9782	1:127175568|127177694	1:119865429|119876604	1:111618747|111622598
MT:9407|13788	1:127175568|127207695	1:119865429|119884431	1:111618747|111626632
MT:9306|16466	1:127195769|127196307	1:119871910|119876604	1:111618747|111626635
MT:15110|15335	1:127195769|127202772	1:119871910|119878715	1:111618755|111622598
MT:10166|10433	1:127200325|127207695	1:119871910|119905302	1:111618755|111622611
MT:14866|15023	1:127664249|127670801	1:119871910|119909321	1:111618755|111622614
X:108558162|108592455	1:127666913|127694376	1:119874679|119878715	1:111618755|111626654
X:61720719|61787744	1:127694223|127697928	1:119874679|119884431	1:111618759|111622598
X:124294874|124295020	1:127694223|127726150	1:119874679|119905302	1:111618759|111622614
X:56174370|56174550	1:127695623|127697928	1:119876497|119878715	1:111618772|111622598
X:111412166|111414313	1:127746552|127748026	1:119876497|119905302	1:111618772|111622611
X:61746410|61767475	1:127746552|127748761	1:119876497|119971274	1:111618772|111622614
X:61720719|61791034	1:127746552|127752193	1:119882892|119909321	1:111618772|111626632
X:61688015|61728597	1:127748574|127750235	1:119896417|119909321	1:111618774|111622652
X:101525185|101536227	1:127787936|127788700	1:119905146|119909321	1:111618776|111622652
X:61720719|61728597	1:127787936|127794235	1:12003419|12043885	1:111618776|111626672
X:61701949|61728597	1:127787936|127806205	1:120087770|120088126	1:111618778|111622598
X:13299256|13299509	1:127790682|127803886	1:120176022|120185745	1:111618778|111622614
X:101180264|101183513	1:127790682|127806205	1:120176022|120205909	1:111618778|111626632
X:61688015|61722343	1:127794106|127806205	1:120176022|120212682	1:111618778|111626635
X:61720719|61735982	1:127803769|127806205	1:120176022|120219876	1:111618778|111626654
X:101530588|101536227	1:127814737|127816061	1:120176022|120239100	1:111618780|111618815
X:115581564|115581746	1:127821773|127827113	1:120183674|120185745	1:111618780|111622660
X:61720719|61722343	1:127876742|127878875	1:120203441|120273189	1:111618783|111626632
X:111363689|111363837	1:1279137|1289358	1:120203535|120219876	1:111618783|111626635
X:111404776|111414313	1:127968377|127987394	1:120203811|120205909	1:111618783|111626654
X:61720719|61746482	1:127972861|127977436	1:120203811|120212682	1:111622539|111622652
X:61688015|61746482	1:127977231|127987394	1:120203811|120230109	1:111622543|111622611
X:124294874|124295043	1:127977231|127995799	1:120203811|120234980	1:111622543|111626632
Y:5965503|5980708	1:127986080|127987394	1:120203811|120246778	1:111622552|111626685
	1:127991143|127992236	1:120203811|120283587	1:111622560|111622652
	1:127991143|128008819	1:120212508|120217100	1:111622578|111626632
	1:127995742|128003586	1:120212508|120219876	1:111622612|111626654
	1:127998645|128003586	1:120212508|120234980	1:111623721|111625904
	1:127998645|128008819	1:120212508|120239100	1:111626593|111629110
	1:128001665|128003586	1:120212508|120283587	1:111626593|111629112
	1:128003103|128003586	1:120216861|120219876	1:111626593|111634857
	1:128003103|128008819	1:120216861|120230109	1:111626595|111627708
	1:128003103|128016108	1:120216861|120234980	1:111626595|111630862
	1:128004732|128008819	1:120216861|120246778	1:111626595|111631993
	1:128019734|128026377	1:120216861|120251405	1:111626595|111633450
	1:128037019|128039298	1:120216861|120255671	1:111626606|111629110
	1:128064567|128069827	1:120216861|120289764	1:111626610|111629110
	1:128064567|128074068	1:120219755|120255671	1:111626610|111629112
	1:128073030|128074068	1:120226970|120230109	1:111626610|111629129
	1:128098556|128099400	1:120229992|120234980	1:111626616|111629112
	1:128098556|128101862	1:120229992|120239100	1:111626628|111629114
	1:128098579|128101862	1:120241787|120246778	1:111626649|111629110
	1:128101724|128109814	1:120246668|120251405	1:111626652|111629150
	1:128101724|128120765	1:120246668|120255671	1:111626655|111629114
	1:128108746|128114990	1:120251236|120273189	1:111626661|111629114
	1:128108746|128120765	1:120257761|120273189	1:111627644|111627723
	1:128119613|128120765	1:120261818|120269138	1:111627644|111627727
	1:128198|132692	1:120265378|120283587	1:111627644|111629114
	1:128198|147473	1:120267233|120269138	1:111627644|111629154
	1:128198|151593	1:120267233|120281789	1:111627644|111630807
	1:128261241|128261521	1:120267233|120283587	1:111627644|111630841
	1:128262088|128264137	1:120267236|120281789	1:111627670|111630802
	1:128273663|128281515	1:120267236|120283587	1:111627703|111630843
	1:128273663|128288961	1:120267236|120296348	1:111629101|111630841
	1:128273663|128295890	1:120268890|120289764	1:111630769|111634766
	1:128278842|128295890	1:120273011|120281206	1:111630793|111631993
	1:128281381|128300710	1:120281076|120282625	1:111630793|111633376
	1:128281402|128295890	1:120281076|120283587	1:111630793|111633389
	1:128281402|128300710	1:120282424|120283587	1:111631381|111631993
	1:128284940|128289636	1:120282424|120289764	1:111631391|111633381
	1:128284940|128295890	1:120329028|120335952	1:111631398|111631993
	1:128284940|128300710	1:12034436|12042596	1:111631425|111633381
	1:128284940|128303784	1:120348063|120432818	1:111631434|111633450
	1:128288806|128295890	1:1203494|1289358	1:111631437|111631993
	1:128288806|128303784	1:120402799|120402973	1:111631437|111633376
	1:128292703|128295890	1:12041132|12042596	1:111631437|111633428
	1:128292703|128300710	1:12041132|12043885	1:111631437|111633450
	1:128292703|128303784	1:12041132|12061089	1:111631447|111633348
	1:128359488|128378841	1:12041132|12065060	1:111631450|111633376
	1:128372164|128373685	1:12041132|12065074	1:111631452|111634802
	1:128372164|128377022	1:12041132|12065776	1:111631933|111631983
	1:128372164|128378841	1:12041132|12073120	1:111631935|111633366
	1:128372164|128395572	1:12041132|12074918	1:111631935|111634749
	1:128374261|128377022	1:12041132|12086591	1:111631940|111634791
	1:128374261|128378841	1:12041136|12043885	1:111631949|111631993
	1:128374261|128387930	1:12041136|12065074	1:111631949|111633450
	1:128374261|128388977	1:12043667|12048593	1:111631952|111634799
	1:128387831|128388977	1:120447843|120448325	1:111631973|111634799
	1:128388849|128394168	1:120456149|120456337	1:111632213|111632304
	1:128393718|128395572	1:12046383|12067216	1:111633328|111633450
	1:128401431|128405882	1:12046383|12086591	1:111633328|111634747
	1:128401431|128409218	1:12046989|12047190	1:111633328|111634749
	1:128401431|128412151	1:12048329|12067216	1:111633328|111634752
	1:128401431|128416787	1:12050189|12061089	1:111633328|111634785
	1:128401431|128418449	1:12050189|12065074	1:111633328|111634791
	1:128401431|128424110	1:120525212|120530937	1:111633328|111634804
	1:128401431|128429004	1:120525212|120602877	1:111633328|111634806
	1:128401431|128431926	1:120525212|120663935	1:111633334|111633434
	1:128401431|128436655	1:12053595|12060454	1:111633334|111633450
	1:128401431|128439559	1:12053595|12061089	1:111633334|111634747
	1:128401431|128441443	1:12053595|12065074	1:111633334|111634749
	1:128401431|128451024	1:12053595|12067216	1:111633334|111634804
	1:128404514|128418449	1:12056480|12060454	1:111633334|111634806
	1:128405780|128409218	1:12056480|12061089	1:111633339|111634745
	1:128405780|128412151	1:12056480|12065074	1:111633339|111634762
	1:128416701|128418449	1:12056480|12067216	1:111633339|111634769
	1:128423905|128436655	1:12058732|12060454	1:111633339|111634799
	1:128423905|128439559	1:12058732|12061089	1:111633349|111633450
	1:128423905|128441443	1:12058732|12065074	1:111633349|111634752
	1:128423905|128451024	1:12060342|12061089	1:111633360|111634749
	1:128427695|128431926	1:12060958|12067216	1:111633360|111634752
	1:128427695|128436655	1:12071470|12086591	1:111633360|111634785
	1:128427695|128441443	1:12072967|12086613	1:111633360|111634791
	1:128427695|128451024	1:120788028|120810929	1:111633378|111634747
	1:128428855|128441443	1:120857051|120915687	1:111633378|111634785
	1:128435415|128441443	1:120876626|120877591	1:111633378|111634791
	1:128435415|128447960	1:120882658|120882841	1:111633383|111634752
	1:128441347|128447960	1:120883443|120902517	1:111633383|111634785
	1:128452957|128459400	1:120883443|120911093	1:111633383|111634804
	1:128517403|128521610	1:120883443|120914943	1:111633388|111634736
	1:128517403|128531330	1:120887225|120902517	1:111633388|111634745
	1:128517403|128562067	1:120887225|120905668	1:111633388|111634780
	1:128517403|128582665	1:120887225|120915687	1:111633388|111634802
	1:128531219|128562067	1:120889021|120905668	1:111633402|111634785
	1:128552511|128562067	1:120897847|120911093	1:111633415|111634785
	1:128552511|128582665	1:120902403|120905668	1:111633415|111634804
	1:128552511|128596262	1:120902403|120926772	1:111633417|111634785
	1:128552511|128606080	1:120905366|120933928	1:111633424|111634802
	1:128552511|128619168	1:120909578|120911093	1:111634707|111634791
	1:128560051|128582665	1:120909578|120922978	1:111634715|111634833
	1:128560051|128606080	1:120909578|120933928	1:111634715|111634857
	1:128577029|128582665	1:120914866|120943691	1:111634725|111634922
	1:128577029|128596262	1:120915565|120933928	1:111634746|111634863
	1:128577029|128606080	1:120922905|120933928	1:111634746|111634892
	1:128616294|128619168	1:120922905|120943691	1:111634746|111634905
	1:128616294|128630427	1:120926606|120933928	1:111634792|111634913
	1:128618580|128619168	1:120926606|120943691	1:111634842|111634963
	1:128618580|128630427	1:120928743|120933928	1:112351895|112361288
	1:128629154|128630427	1:120937117|120941445	1:112351895|112364958
	1:128679848|128681151	1:120948499|120948873	1:112351895|112392047
	1:128679848|128691567	1:121097166|121104566	1:112353362|112354089
	1:128679848|128697653	1:121097166|121111876	1:112355748|112362337
	1:128679848|128698284	1:121098416|121104566	1:112376248|112392047
	1:128712700|128727571	1:121109036|121121454	1:112390594|112392047
	1:128727499|128741637	1:121111178|121116999	1:112390594|112396536
	1:128727499|128745267	1:121116155|121119939	1:112536005|112536729
	1:128741525|128745267	1:121116155|121121454	1:112554660|112556707
	1:128824592|128830204	1:121149734|121176242	1:112554660|112564366
	1:128827100|128830204	1:121149734|121216490	1:112554660|112566303
	1:128852873|128854452	1:121160753|121168527	1:112564260|112566303
	1:128852873|128864219	1:121160753|121178619	1:112564260|112581307
	1:128864102|128866434	1:121160753|121179866	1:112581189|112603519
	1:128926827|128932857	1:121160753|121192966	1:112602208|112603519
	1:128926827|128938193	1:121160753|121203688	1:112774111|112783069
	1:128926827|128938992	1:121160753|121216490	1:112774113|112786111
	1:128937894|128938992	1:121160753|121218041	1:112783081|112806946
	1:128937894|128942193	1:121160753|121243452	1:112786017|112806946
	1:128937894|128945366	1:121168314|121176242	1:112786017|112812271
	1:128941013|128942193	1:121168314|121189664	1:112802693|112806946
	1:128941013|128945366	1:121168314|121220450	1:112802693|112812271
	1:128941013|128947102	1:121168314|121230821	1:112802693|112817568
	1:128941013|128951474	1:121168314|121235683	1:112802693|112828063
	1:128941013|128953426	1:121172071|121176242	1:112802693|112833528
	1:128941013|128955031	1:121172071|121178619	1:112802693|112865089
	1:128944061|128945366	1:121172071|121182126	1:112812140|112817568
	1:128944061|128947102	1:121172071|121197117	1:112812140|112828063
	1:128945232|128947102	1:121172071|121200098	1:112812140|112836551
	1:128949945|128955031	1:121173353|121176242	1:112812140|112844232
	1:128960436|128963148	1:121173353|121178619	1:112812140|112850891
	1:128968343|128969266	1:121177456|121178022	1:112812140|112865089
	1:128968343|128970683	1:121179766|121213993	1:112815694|112817568
	1:128968343|128970706	1:121181974|121189664	1:112815694|112828063
	1:128970537|128975821	1:121189530|121201655	1:112815694|112836551
	1:128974775|128975821	1:121189530|121220450	1:112815694|112850891
	1:129033574|129085684	1:121192913|121195906	1:112815694|112862861
	1:129035608|129085684	1:121192913|121197117	1:112823454|112828063
	1:129038052|129047143	1:121192913|121216490	1:112823454|112836551
	1:129038052|129085684	1:121192913|121218041	1:112823454|112844232
	1:129039956|129085684	1:121192913|121221648	1:112827599|112833528
	1:129047064|129064584	1:121198404|121201655	1:112827599|112836551
	1:129047064|129085684	1:121201527|121211810	1:112830618|112836551
	1:129048986|129066662	1:121201527|121220450	1:112836470|112857543
	1:129053475|129064584	1:121201527|121239905	1:112857399|112862861
	1:129053475|129085684	1:121211636|121216490	1:112857399|112865089
	1:129062737|129064584	1:121211636|121238262	1:112857513|112862482
	1:129062737|129078630	1:121211636|121239905	1:112862368|112865089
	1:129062737|129085684	1:121211636|121243452	1:112862368|112875842
	1:129062737|129091034	1:121213867|121215234	1:112862368|112878089
	1:129064488|129078630	1:121213867|121216490	1:112862368|112885058
	1:129064488|129085684	1:121213867|121218041	1:112862692|112865074
	1:129064488|129090170	1:121213867|121220450	1:112862698|112865089
	1:129066596|129085684	1:121213867|121221648	1:112864944|112885058
	1:129069516|129085684	1:121216358|121220450	1:112875696|112878089
	1:129078448|129085684	1:121216358|121228255	1:112875696|112880902
	1:129078448|129090170	1:121216358|121230821	1:112875696|112885058
	1:129078448|129091034	1:121216358|121238262	1:112875696|112896310
	1:129078448|129094052	1:121216358|121239905	1:112901137|112901332
	1:129078448|129095920	1:121217310|121230821	1:112901200|112901332
	1:129093944|129095920	1:121217326|121221648	1:112911309|112928033
	1:129102981|129114618	1:121217326|121228255	1:112924141|112928033
	1:129106542|129114618	1:121217326|121230821	1:112924141|112939007
	1:129106542|129121595	1:121217326|121232977	1:112938660|112939007
	1:129114501|129121595	1:121217326|121235683	1:112966183|112968972
	1:129119217|129121595	1:121217326|121238262	1:112966183|112974578
	1:129139058|129139832	1:121217326|121239905	1:112967548|112968904
	1:129154090|129176359	1:121217929|121239905	1:112967548|112974578
	1:129163129|129165384	1:121220383|121228255	1:112967548|112974605
	1:129167634|129185328	1:121220383|121230821	1:112968880|112974578
	1:129172162|129176359	1:121220383|121235683	1:112973293|112974578
	1:129172162|129185328	1:121220383|121238262	1:112973293|113013582
	1:129189239|129192578	1:121228816|121228974	1:112976559|112976657
	1:129597881|129602162	1:121230751|121238262	1:112981689|112981947
	1:129597881|129608192	1:121230751|121243250	1:112981689|112986241
	1:129597881|129611674	1:121238067|121243452	1:112981689|112991608
	1:129599707|129602162	1:121239051|121239905	1:112981689|112996761
	1:129599707|129611674	1:121306770|121323297	1:112981689|113013582
	1:129601956|129602162	1:121308984|121335644	1:112981695|112986077
	1:129601956|129608192	1:121309343|121323297	1:112985922|112986086
	1:129601956|129611674	1:121313108|121335034	1:112985922|112986241
	1:129611544|129620833	1:121313108|121343261	1:112985922|112991608
	1:129611544|129628002	1:121313108|121357418	1:112985922|112996761
	1:129611544|129654162	1:121313108|121360838	1:112985922|113013582
	1:129611544|129662208	1:121315150|121335034	1:112988306|113013582
	1:129622453|129662208	1:121317192|121318331	1:112991445|113013582
	1:129625312|129662208	1:121317192|121323297	1:112996635|113013582
	1:129626813|129662208	1:121317192|121335034	1:113012687|113013582
	1:129629550|129662208	1:121320464|121323297	1:113086425|113111093
	1:129651197|129654162	1:121321299|121330926	1:113090891|113102025
	1:129651197|129656337	1:121321299|121335034	1:113097686|113102025
	1:129651197|129662208	1:121330342|121335034	1:113097707|113101112
	1:129651197|129688206	1:121330342|121343261	1:113097707|113102025
	1:129653501|129654162	1:121330342|121350467	1:113097707|113105984
	1:129653501|129656337	1:121334814|121335034	1:113097707|113111093
	1:129653501|129662208	1:121334814|121335644	1:113097707|113113585
	1:129655893|129662208	1:121334814|121338607	1:113097707|113116114
	1:129659979|129662208	1:121334814|121350467	1:113097707|113131324
	1:129659979|129688206	1:121335492|121357418	1:113099690|113102025
	1:129687076|129688206	1:121335496|121350467	1:113100915|113102025
	1:129687251|129688206	1:121335500|121350467	1:113100915|113116114
	1:129841831|129843054	1:121342387|121343261	1:113100915|113131324
	1:129855806|129856183	1:121343117|121348284	1:113100972|113102025
	1:129900964|129901843	1:121343117|121350467	1:113111066|113116114
	1:129900964|129913699	1:121346040|121357418	1:113111066|113131324
	1:129909907|129913699	1:121348122|121357418	1:113112435|113112903
	1:129974385|129975051	1:121350382|121357418	1:113112489|113112903
	1:129974385|129979941	1:121357274|121360838	1:113115996|113119966
	1:129979756|129990525	1:121402861|121406734	1:113115996|113128579
	1:129988313|129990525	1:121445037|121459837	1:113115996|113131324
	1:129993111|130001610	1:121445037|121481863	1:113119817|113126509
	1:129995217|130015941	1:121454891|121464032	1:113119817|113131324
	1:129998108|130001610	1:121463510|121463902	1:113120458|113121802
	1:130010433|130015941	1:121558132|121565541	1:113120458|113126509
	1:130010433|130016756	1:121731741|121738042	1:113120657|113120742
	1:130010433|130029610	1:121844177|121896972	1:113120662|113121669
	1:130012096|130015941	1:121935771|121995511	1:113120680|113120802
	1:130015785|130016756	1:122086244|122121337	1:113124447|113131324
	1:130015785|130029610	1:122086244|122121658	1:113126339|113131324
	1:130089894|130103599	1:122102866|122121658	1:113128000|113128579
	1:130089894|130112268	1:122154367|122156424	1:113128000|113131324
	1:130144033|130146987	1:122340021|122445747	1:113128062|113128189
	1:130233523|130234250	1:122348472|122348657	1:113128480|113128579
	1:130233523|130236529	1:122426084|122444476	1:113182818|113217366
	1:130233523|130242062	1:122426084|122514658	1:113199904|113207116
	1:130233523|130248795	1:122442729|122444476	1:113199904|113217366
	1:130233523|130252032	1:122442729|122498068	1:113199904|113223520
	1:130233523|130253340	1:122472451|122476335	1:113199904|113238518
	1:130233523|130256849	1:122494128|122498068	1:113207014|113217366
	1:130233523|130275035	1:122494128|122514658	1:113207014|113223520
	1:130233523|130277126	1:122494128|122533808	1:113207014|113238518
	1:130233523|130278467	1:122556578|122569803	1:113217208|113223520
	1:130233523|130306313	1:122556578|122579461	1:113217208|113238518
	1:130233523|130317509	1:122561875|122562166	1:113299748|113320817
	1:130236347|130242062	1:122564676|122565627	1:113299748|113343845
	1:130240500|130242062	1:122565598|122565937	1:113318112|113320817
	1:130247720|130256849	1:122581929|122587618	1:113320003|113384968
	1:130247720|130278467	1:122581929|122602303	1:113320667|113343845
	1:130247720|130294789	1:122581929|122616831	1:113320667|113362747
	1:130251837|130256849	1:122641984|122651390	1:113320667|113377340
	1:130251837|130275035	1:122641984|122652467	1:113320667|113394058
	1:130251837|130277126	1:122641984|122658854	1:113341172|113343845
	1:130251837|130278467	1:122641984|122668343	1:113341172|113377340
	1:130253273|130256849	1:122641984|122670480	1:113362647|113377340
	1:130253273|130268197	1:122641984|122676949	1:113372048|113377340
	1:130253273|130269883	1:122644130|122651390	1:113372048|113385087
	1:130253273|130301804	1:122651161|122652467	1:113384924|113388722
	1:130255152|130256849	1:122651161|122666520	1:113384924|113392369
	1:130255152|130275035	1:122651678|122670480	1:113386933|113388722
	1:130255152|130277126	1:122652352|122663486	1:113388539|113392369
	1:130255152|130278467	1:122652352|122664384	1:113391221|113392369
	1:130255838|130278467	1:122652352|122666520	1:113391221|113405478
	1:130255838|130317509	1:122652352|122668343	1:113409641|113409775
	1:130264624|130278467	1:122652352|122676949	1:113933481|113973049
	1:130268080|130275035	1:122656982|122659860	1:113940969|113955996
	1:130268080|130277126	1:122658774|122659860	1:113972968|113989630
	1:130268080|130278467	1:122658774|122664384	1:113972968|114028996
	1:130268080|130337809	1:122658774|122676949	1:113986901|113989630
	1:130274868|130277126	1:122659408|122676949	1:113987110|113989630
	1:130274868|130278467	1:122663317|122670480	1:113989278|113989406
	1:130275526|130277126	1:122666358|122676949	1:114035835|114036003
	1:130294649|130306313	1:122765929|122805490	1:114062952|114069569
	1:130294649|130324589	1:122837738|122849434	1:114258691|114258828
	1:130301579|130306313	1:122890075|122913325	1:11429928|11432238
	1:130301579|130324589	1:122910175|122913325	1:11431376|11432238
	1:130333373|130339334	1:122935778|122951814	1:114334827|114350287
	1:130511107|130515169	1:122962994|122967374	1:114334827|114360879
	1:130599844|130606345	1:122974616|122979654	1:114356387|114374494
	1:130599844|130628238	1:123132961|123158067	1:114425669|114425925
	1:130625416|130628238	1:123154128|123158067	1:114429129|114430208
	1:130654082|130660993	1:12322665|12332906	1:114430159|114431016
	1:130660893|130670294	1:123268986|123283664	1:114430159|114431018
	1:130665720|130676496	1:1233510|1239619	1:114456728|114457947
	1:130665926|130676496	1:1233510|1266365	1:114510778|114510990
	1:130670207|130676496	1:1233510|1289358	1:114510778|114525646
	1:130670207|130688145	1:123354988|123357972	1:114523013|114525646
	1:130672232|130686521	1:123474792|123499833	1:114530629|114534720
	1:130672232|130687333	1:123474792|123509661	1:114684420|114684566
	1:130672232|130688145	1:123474792|123515620	1:114689450|114718485
	1:130673682|130686521	1:123474792|123538746	1:114699388|114699464
	1:130686423|130688145	1:12353964|12362794	1:114699388|114727059
	1:130895171|130895934	1:12353964|12373696	1:114699388|114740195
	1:131093418|131106285	1:12353964|12376129	1:114713138|114713303
	1:131093418|131111716	1:123552267|123558200	1:114716401|114718485
	1:131093418|131115321	1:123557153|123570039	1:114716401|114727059
	1:131098976|131104224	1:123607338|123610250	1:114716401|114738660
	1:131098976|131106285	1:123607338|123616497	1:114716401|114740195
	1:131098976|131111716	1:123607338|123626697	1:114726981|114738660
	1:131098976|131120613	1:123607338|123645098	1:114726981|114739073
	1:131103657|131104224	1:123607547|123608747	1:114726981|114740195
	1:131103657|131106285	1:123615339|123623159	1:114737786|114738660
	1:131103657|131111716	1:123615339|123623530	1:114737786|114740195
	1:131105040|131106285	1:123615339|123626566	1:114772180|114777306
	1:131105040|131111716	1:123616434|123626697	1:114772180|114802750
	1:131105040|131120613	1:12361987|12376129	1:114772180|114881141
	1:131106011|131106285	1:12361987|12392694	1:114772180|114892811
	1:131106011|131111716	1:123621226|123621570	1:114772180|114892826
	1:131106011|131120613	1:123621559|123624306	1:114772180|114915607
	1:131111611|131114296	1:123621559|123626697	1:114772180|114917064
	1:131111611|131115321	1:123626358|123656507	1:114778919|114779365
	1:131111611|131120613	1:123634401|123656507	1:114802686|114915607
	1:131113576|131120613	1:123634401|123671511	1:114859484|114861930
	1:131251624|131273283	1:123634401|123681596	1:11486957|11491658
	1:131260021|131271767	1:123639406|123671511	1:114880144|114881141
	1:131262572|131273283	1:123640515|123681596	1:114881039|114903534
	1:131264914|131265626	1:123644822|123650363	1:114881039|114915607
	1:131264914|131271767	1:123644822|123656507	1:115056121|115056252
	1:131264914|131273283	1:123644822|123671511	1:115227009|115259391
	1:131264914|131276453	1:123644822|123681596	1:115227009|115277011
	1:131271651|131276453	1:123650055|123671511	1:115244389|115250113
	1:131275849|131278818	1:123728998|123749342	1:115244389|115259391
	1:131275849|131284557	1:123763055|123777461	1:115244389|115263755
	1:131278582|131284557	1:12381442|12388087	1:115244389|115277011
	1:131284456|131288341	1:12387963|12396662	1:115244389|115286140
	1:131284456|131317230	1:12391906|12396662	1:115244389|115292893
	1:131288262|131297222	1:1239433|1266365	1:115244389|115298888
	1:131289370|131294968	1:123994713|124001438	1:115244389|115317564
	1:131293724|131297222	1:125309975|125364659	1:115244389|115317809
	1:131294846|131313622	1:12551028|12560834	1:115249811|115263755
	1:131294846|131340853	1:126066594|126066935	1:115259274|115263755
	1:131311129|131317230	1:126078503|126080623	1:115259274|115270896
	1:131311129|131319812	1:126080090|126082755	1:115259274|115277011
	1:131311129|131340853	1:126088916|126091137	1:115259274|115286140
	1:131313465|131317230	1:126088916|126114467	1:115259274|115292893
	1:131313465|131319812	1:126102976|126114986	1:115259274|115298888
	1:131313465|131340853	1:126111177|126114986	1:115259274|115317564
	1:131317115|131340853	1:126115741|126117767	1:115263339|115263755
	1:131326820|131331148	1:126159090|126174995	1:115263339|115317564
	1:131326820|131340853	1:126169042|126174995	1:115270673|115274463
	1:131326820|131346845	1:126169042|126179811	1:115270673|115275625
	1:131330996|131340853	1:126247563|126248136	1:115270673|115286140
	1:131486077|131490746	1:1262952|1279972	1:115270673|115292893
	1:131523686|131539474	1:1262952|1289358	1:115270673|115298888
	1:131532627|131539474	1:126369889|126374984	1:115270673|115317564
	1:131562777|131585593	1:126457973|126459840	1:115274306|115275625
	1:131562780|131585593	1:126501046|126510122	1:115274306|115277011
	1:131735681|131736106	1:126509809|126513416	1:115283259|115292893
	1:131736845|131737630	1:126591975|126595471	1:115283259|115298888
	1:132182227|132228028	1:126599954|126620197	1:115283259|115317564
	1:132263316|132313881	1:126674492|126678967	1:115286000|115298888
	1:132501712|132507671	1:126748259|126758243	1:115292831|115317809
	1:132501714|132507671	1:126905336|126929183	1:115339537|115348472
	1:132753332|132755776	1:126905336|126932539	1:115339537|115349521
	1:132753332|132768452	1:126905336|126937977	1:115339537|115357950
	1:132769422|132771154	1:126905336|126948918	1:115496016|115511265
	1:132793393|132808127	1:126905336|126952286	1:115510037|115511265
	1:132793393|132809690	1:126914266|126916653	1:115526932|115553579
	1:132799814|132808127	1:126914266|126922332	1:115526932|115579538
	1:132924804|132941536	1:126914266|126929183	1:115526932|115585772
	1:132924804|132963031	1:126914266|126930418	1:115526932|115587291
	1:132940280|132963031	1:126914266|126930508	1:115526932|115595480
	1:132960386|132963031	1:126914266|126932539	1:115526961|115587291
	1:134409621|134425537	1:126914266|126953734	1:115527677|115579538
	1:134409621|134431681	1:126914266|126955106	1:115527677|115585772
	1:13449105|13456999	1:126914599|126971583	1:115527677|115587291
	1:13452688|13456999	1:126916508|126929183	1:115544379|115579538
	1:135782873|135812007	1:126925505|126976311	1:115544379|115585772
	1:135931968|135933024	1:126929007|126948918	1:115549320|115579538
	1:136003627|136010863	1:126930347|126932539	1:115549320|115585772
	1:136149009|136164328	1:126930826|126932677	1:115553445|115553562
	1:136149009|136175743	1:126930995|126932539	1:115553445|115553579
	1:136149009|136179661	1:126930995|126937977	1:115553445|115556311
	1:136151793|136188157	1:126930995|126942068	1:115553445|115576329
	1:136157112|136164328	1:126930995|126944594	1:115553445|115579538
	1:136157112|136172329	1:126930995|126948918	1:115553445|115585772
	1:136157112|136175743	1:126930995|126986124	1:115553445|115587291
	1:136157112|136179661	1:126937149|126942068	1:115553445|115595480
	1:136158848|136161624	1:126940328|126944594	1:115575635|115579538
	1:136164225|136175743	1:126941907|126948918	1:115575635|115585772
	1:136164225|136179661	1:126971421|126976311	1:115575635|115587291
	1:136164225|136188157	1:127000027|127001491	1:115575635|115595480
	1:136172209|136175743	1:127004146|127007054	1:115579360|115585772
	1:136172209|136179661	1:127039592|127053985	1:115584889|115595480
	1:136172209|136188157	1:127044707|127068976	1:115658107|115659234
	1:136175602|136179661	1:127046809|127068976	1:11569081|11586425
	1:136175602|136185054	1:127050711|127068976	1:11569081|11596113
	1:136183363|136199337	1:127053481|127059116	1:115695484|115705124
	1:136190466|136195600	1:127053481|127067039	1:115734903|115820705
	1:136190466|136199337	1:127053481|127068976	1:115754905|115820705
	1:136190466|136207882	1:127057342|127057696	1:115791744|115820705
	1:136190466|136213887	1:127058901|127067039	1:115811483|115820705
	1:136203824|136217118	1:127058901|127068976	1:115811488|115820705
	1:136203824|136229651	1:127066890|127068976	1:115818646|115820705
	1:136214805|136229651	1:127066890|127090833	1:115846913|115847071
	1:136226171|136229651	1:127081205|127089443	1:11584817|11596113
	1:136226171|136233586	1:127085727|127090833	1:11584833|11596113
	1:136233203|136233586	1:127119426|127119579	1:115857184|115859487
	1:136374452|136379622	1:127157045|127157564	1:115957998|115961418
	1:136378104|136477179	1:127159200|127160909	1:115957998|115982921
	1:136467757|136477179	1:127175568|127177694	1:115992602|115994232
	1:136502733|136505985	1:127175568|127196307	1:116025733|116038761
	1:136502733|136507199	1:127175568|127207695	1:116025733|116044171
	1:136505732|136507199	1:127175568|127228086	1:116035999|116051349
	1:136505732|136516456	1:127175568|127236664	1:116038387|116038761
	1:136514577|136517183	1:127188349|127207695	1:116038387|116048600
	1:136848050|136854824	1:127195769|127196307	1:116038387|116051786
	1:137118629|137120599	1:127195769|127200415	1:116066669|116071933
	1:137180527|137185652	1:127195769|127207695	1:116169149|116206833
	1:137207938|137211344	1:127200325|127207695	1:116193122|116194380
	1:137274103|137278275	1:127237289|127237665	1:116193122|116196315
	1:137420453|137423176	1:127286632|127322748	1:116193122|116196734
	1:137428449|137431464	1:127286632|127341441	1:116193122|116201116
	1:137428449|137452742	1:127593195|127622349	1:116193122|116206833
	1:137433027|137435206	1:127601082|127618732	1:116196178|116267682
	1:137445437|137452742	1:127638206|127639937	1:116205012|116253715
	1:137448140|137452742	1:127664249|127666076	1:116205012|116267682
	1:137547400|137638586	1:127664249|127670801	1:116251794|116253715
	1:137638041|137638586	1:127694223|127695864	1:116337724|116348731
	1:137638041|137641652	1:127694223|127697928	1:116337724|116403709
	1:137864362|137881369	1:127695623|127695864	1:116396390|116401314
	1:137877355|137881369	1:127695623|127697928	1:116396390|116403709
	1:137894642|137926610	1:127746552|127748026	1:116396390|116427156
	1:137910161|137914255	1:127746552|127748761	1:116400801|116401314
	1:137910161|137926610	1:127746552|127752193	1:116400801|116403709
	1:137910161|137951139	1:127746552|127755849	1:116400801|116425776
	1:137910161|137954016	1:127748574|127750235	1:116400801|116427156
	1:137910161|137954019	1:127748574|127752193	1:116401169|116425776
	1:137910161|137977625	1:127750075|127752193	1:116401169|116427156
	1:137950962|137954016	1:127760500|127764203	1:116401169|116430007
	1:137950962|137954019	1:127761287|127764401	1:116401169|116471192
	1:137950962|137970459	1:127761911|127764401	1:116403600|116427156
	1:137950962|137977625	1:127787936|127788700	1:116425623|116456965
	1:137950962|137982240	1:127787936|127803886	1:116456654|116471192
	1:137967035|137970459	1:127787936|127806205	1:11646042|11647294
	1:137967035|137977625	1:127790682|127803886	1:116466531|116471192
	1:137967316|137997058	1:127790682|127806205	1:116466531|116477770
	1:138002317|138051339	1:127794106|127806205	1:116466531|116484453
	1:138023169|138051339	1:127803769|127806205	1:116469351|116471192
	1:138026421|138051339	1:127814737|127816061	1:116471116|116471192
	1:138026872|138051339	1:127814744|127816061	1:116473664|116484453
	1:138048250|138051339	1:127818695|127831195	1:116473797|116477599
	1:138048253|138051339	1:127821773|127822611	1:116473802|116477599
	1:138107610|138114381	1:127821773|127827113	1:116473812|116477599
	1:138107610|138141536	1:127826893|127827113	1:116473840|116477599
	1:138126809|138141536	1:127845249|127849477	1:116484173|116492240
	1:138126809|138164330	1:127851119|127851533	1:116484332|116489650
	1:138126809|138166855	1:127852970|127855771	1:116484332|116492240
	1:138126904|138141536	1:127869779|127875077	1:116488786|116488855
	1:138126904|138164330	1:127870935|127873902	1:116489647|116489802
	1:138126904|138166855	1:127871320|127872037	1:116491489|116491696
	1:138141434|138166855	1:127876742|127878875	1:116491513|116491657
	1:138164155|138166855	1:127876742|127882811	1:116491538|116491657
	1:138371349|138379240	1:127876742|127883090	1:116492768|116492845
	1:138371349|138417939	1:127876742|127887083	1:116494334|116495586
	1:138371349|138430915	1:127881517|127896496	1:116497234|116497408
	1:138371349|138432806	1:127886234|127890941	1:116504593|116508246
	1:138371349|138437311	1:1279137|1289358	1:116522144|116522241
	1:138414524|138432806	1:127924916|127925078	1:116551464|116594933
	1:138414524|138437311	1:127960131|127968507	1:11656690|11658867
	1:138417748|138430915	1:127968377|127987394	1:116574759|116579205
	1:138417748|138432806	1:127971351|127977436	1:116574759|116594933
	1:138417748|138437311	1:127972861|127977436	1:116579031|116594933
	1:138417748|138486301	1:127973790|127977436	1:116587072|116594933
	1:138432654|138468559	1:127973790|127987394	1:116587112|116589204
	1:138467668|138468559	1:127977231|127987394	1:116603662|116603695
	1:138468428|138472413	1:127977231|127995799	1:116618475|116620671
	1:138468428|138486301	1:127977231|127998737	1:11663343|11669379
	1:138468625|138470692	1:127986080|127987394	1:11663343|11735531
	1:138468625|138472413	1:127986080|127991859	1:11694105|11723132
	1:138468625|138486301	1:127986080|128008819	1:11694105|11735531
	1:138471133|138472413	1:127991143|128008819	1:11694105|11799068
	1:138471133|138486301	1:127998645|128008819	1:11716217|11723132
	1:138471133|138502057	1:128003103|128003586	1:11716217|11735531
	1:138596423|138613181	1:128003103|128004836	1:11717398|11720774
	1:13859888|13884314	1:128003103|128008819	1:117246433|117264700
	1:13859888|13887249	1:128003103|128016108	1:11731352|11735531
	1:13859888|13946945	1:128004230|128004482	1:117320527|117382590
	1:138688023|138693368	1:128008667|128008819	1:117320527|117529720
	1:138688023|138703244	1:128008667|128010570	1:11734551|11753865
	1:138688023|138740595	1:128008667|128016108	1:117351745|117382590
	1:139003119|139009572	1:128019734|128022617	1:117351745|117529720
	1:139175031|139177051	1:128037019|128039298	1:117351745|117532261
	1:139176345|139177051	1:128037565|128038836	1:117442283|117529720
	1:139199025|139222545	1:128037565|128039298	1:117442283|117532261
	1:13937318|13946945	1:128038731|128039298	1:117474231|117532261
	1:139542153|139551616	1:128072854|128074068	1:117506260|117529720
	1:139546620|139551616	1:128073030|128074068	1:117506260|117532261
	1:139573284|139575417	1:128078153|128095584	1:11750859|11753865
	1:139574789|139578175	1:128084191|128094676	1:11750859|11768289
	1:139576528|139578175	1:128095506|128101862	1:11750859|11799068
	1:139595261|139599600	1:128098579|128101862	1:117520197|117529720
	1:139598054|139599600	1:128101724|128109814	1:117520197|117532261
	1:13961739|13962892	1:128119613|128120765	1:11753693|11799068
	1:13970061|13970650	1:128198|132692	1:11759282|11768289
	1:139791489|139791984	1:128198|175755	1:117720154|117723393
	1:13984334|13995601	1:128257178|128261521	1:117720154|117738935
	1:13986471|13986949	1:128258721|128263097	1:117720154|117740998
	1:13986471|13993832	1:128261241|128261521	1:117720154|117743107
	1:13988217|13991080	1:128273663|128303784	1:11798732|11799068
	1:13988217|14002302	1:128284940|128289636	1:117995177|118028019
	1:13990913|14006726	1:128284940|128295842	1:118361025|118558907
	1:13993656|14002302	1:128284940|128295890	1:118520669|118540476
	1:14004568|14006726	1:128284940|128300710	1:118520669|118558907
	1:14004568|14009801	1:128284940|128303784	1:118599311|118720702
	1:14017929|14038852	1:128288806|128295842	1:118693165|118720702
	1:14023435|14024828	1:128288806|128295890	1:118720612|118816523
	1:14028894|14030311	1:128288806|128303784	1:118790206|118794194
	1:14028894|14038852	1:128292703|128295890	1:11886786|11888352
	1:14030171|14084086	1:128292703|128303784	1:11887417|11888352
	1:14038312|14038852	1:128331853|128398359	1:11888143|11930067
	1:14038312|14047923	1:128332879|128333014	1:11892124|11897926
	1:14038312|14052339	1:128349270|128378841	1:11897751|11899119
	1:14038312|14061846	1:128359488|128378841	1:11897751|12043885
	1:14038312|14062892	1:128359488|128388977	1:119079826|119084301
	1:14046058|14047923	1:128368475|128373685	1:119079826|119087161
	1:14046058|14052339	1:128372164|128373685	1:119079826|119090577
	1:14046058|14062892	1:128374261|128377022	1:119079826|119091715
	1:14052148|14062892	1:128374261|128387930	1:119079826|119091962
	1:14052148|14074352	1:128374261|128388977	1:119079826|119092533
	1:14069211|14074352	1:128387831|128388872	1:119079826|119103231
	1:14069211|14084086	1:128387831|128388977	1:119087042|119091962
	1:14069236|14074352	1:128387831|128405882	1:119087042|119103231
	1:14069236|14084086	1:128387831|128418449	1:119087042|119121719
	1:14073062|14087377	1:128388849|128399305	1:119087045|119091962
	1:14079141|14084086	1:128392099|128394168	1:119091607|119103231
	1:14079141|14089226	1:128393718|128398359	1:119091607|119121719
	1:14079141|14090306	1:128395156|128398359	1:119103144|119121633
	1:14079141|14095458	1:128395156|128401555	1:119134853|119149345
	1:14087204|14089226	1:128401431|128409218	1:119147931|119152992
	1:14087204|14090306	1:128401431|128412151	1:119147938|119152992
	1:14087204|14093357	1:128401431|128418449	1:119149223|119149345
	1:14089095|14095458	1:128401431|128429004	1:119149266|119149345
	1:14090110|14093357	1:128401431|128431926	1:119246117|119250902
	1:14090110|14095458	1:128401431|128436655	1:119246117|119252920
	1:14108477|14115041	1:128401431|128439559	1:119246117|119280977
	1:14108477|14117708	1:128401431|128441443	1:119246117|119298597
	1:14108477|14127285	1:128401431|128446397	1:119246117|119351965
	1:14108477|14131682	1:128401431|128451024	1:119250731|119252920
	1:14108477|14139998	1:128404514|128412151	1:119275121|119278638
	1:14108477|14143781	1:128404514|128418449	1:119275121|119280977
	1:14108477|14156538	1:128404514|128431926	1:119275121|119287918
	1:14108477|14167020	1:128404514|128439559	1:119275121|119298597
	1:14108477|14174098	1:128408650|128453090	1:119275121|119336479
	1:14108477|14175155	1:128411018|128424110	1:119277562|119278638
	1:14108477|14186773	1:128411018|128431926	1:119286957|119298597
	1:14108477|14188834	1:128416701|128451024	1:119297071|119298597
	1:14111110|14127285	1:128423905|128439559	1:11929991|12043885
	1:14114317|14115041	1:128423905|128441443	1:119311409|119312798
	1:14120880|14127285	1:128423905|128451024	1:119346154|119351965
	1:14127160|14167020	1:128427695|128431926	1:119346162|119346297
	1:14131527|14139998	1:128427695|128439559	1:119346235|119346609
	1:14139840|14143781	1:128427695|128441443	1:119346271|119346609
	1:14139840|14156538	1:128435415|128447960	1:1193629|1193746
	1:14143615|14167020	1:128435415|128451024	1:119366388|119384719
	1:14156376|14167020	1:128441347|128447960	1:119372718|119375864
	1:14156376|14174098	1:128446363|128452976	1:119372718|119378440
	1:141653117|141662713	1:128449068|128450069	1:119372718|119384719
	1:141657499|141662713	1:128501845|128521610	1:119372793|119375864
	1:141657503|141662713	1:128517403|128521610	1:119378358|119380277
	1:14165762|14167020	1:128517403|128524371	1:119380258|119520281
	1:14174822|14181376	1:128517403|128531330	1:119384599|119384719
	1:14174822|14184873	1:128517403|128537420	1:119433351|119433467
	1:14174822|14191981	1:128517403|128552584	1:119487614|119500634
	1:14178458|14186773	1:128517403|128560191	1:119487743|119491600
	1:14186645|14188834	1:128517403|128562067	1:119505796|119512175
	1:141920484|141927044	1:128517403|128577094	1:119505796|119516561
	1:141920484|141935409	1:128517403|128582665	1:119558445|119571057
	1:141920484|141953904	1:128517403|128606080	1:119565403|119579419
	1:141920484|141960820	1:128517403|128619168	1:119582074|119585995
	1:141920484|141983609	1:128522228|128522616	1:1196651|1204667
	1:141923694|141935409	1:128531219|128552584	1:119703489|119728807
	1:141923694|141960820	1:128531219|128562067	1:119703489|119740313
	1:141953600|141960820	1:128531219|128577094	1:119718668|119740313
	1:141953600|141976711	1:128537332|128619168	1:119727110|119735315
	1:141953600|141983609	1:128552511|128562067	1:119727110|119740313
	1:141953600|141995129	1:128552511|128567196	1:119727233|119740313
	1:141953600|141996008	1:128552511|128577094	1:119728606|119735315
	1:141959574|141976711	1:128552511|128582665	1:119728606|119738259
	1:142027564|142035610	1:128552511|128596262	1:119734790|119735315
	1:142154985|142238029	1:128552511|128606080	1:119735151|119740313
	1:14373232|14374308	1:128552511|128619168	1:119738115|119740313
	1:14373232|14416451	1:128552511|128630427	1:119739121|119740313
	1:143881204|143884532	1:128560051|128606080	1:119815358|119818627
	1:143881204|143891028	1:128560051|128619168	1:119815358|119828069
	1:143883868|143897475	1:128560051|128630427	1:119815358|119833012
	1:143897307|143904063	1:128561963|128606080	1:119815358|119835280
	1:143919778|143960599	1:128577029|128582665	1:119818523|119821997
	1:143931376|143960599	1:128577029|128596262	1:119827975|119851066
	1:143935237|143936008	1:128577029|128596277	1:119828904|119830554
	1:143935237|143960599	1:128577029|128606080	1:119828904|119852471
	1:143941637|143949610	1:128582604|128606080	1:119830419|119853387
	1:143949377|143950512	1:128616294|128619168	1:119832952|119835280
	1:143949377|143956550	1:128616294|128630427	1:119842112|119857374
	1:143949377|143960599	1:128618580|128630427	1:119842116|119857374
	1:143950381|143950846	1:128629154|128629865	1:119844158|119855616
	1:143953852|143960599	1:128629154|128630427	1:119844158|119857374
	1:143959205|143960599	1:128642837|128644836	1:119849395|119852471
	1:143980391|143990559	1:128657918|128659065	1:119849395|119853387
	1:143984154|143988782	1:128661928|128663159	1:119864445|119864539
	1:143984154|143990559	1:128679848|128681151	1:119864445|119864604
	1:143985277|143990559	1:128679848|128691409	1:119864814|119864977
	1:14408861|14457143	1:128679848|128691567	1:119865429|119884431
	1:14416335|14457143	1:128679848|128698284	1:119865442|119884431
	1:144242532|144243522	1:128680371|128691567	1:119867574|119878715
	1:14456953|14457143	1:128689721|128698284	1:119871910|119874822
	1:144577089|144579357	1:128691293|128712879	1:119871910|119876604
	1:144935136|144936903	1:128691293|128715924	1:119871910|119878715
	1:144938660|144956314	1:128707437|128712756	1:119871910|119884431
	1:144947357|144956314	1:128712700|128715924	1:119871910|119905302
	1:144955042|144979459	1:128712700|128727571	1:119871910|119909321
	1:144967552|144967932	1:128727499|128745267	1:119874679|119884431
	1:144967552|144968613	1:128741525|128745267	1:119874679|119905302
	1:144967552|144969914	1:128839499|128841276	1:119876497|119878715
	1:144967552|144979459	1:128848459|128854452	1:119876497|119905302
	1:144967552|144996054	1:128848459|128864219	1:119876497|119971274
	1:144968394|144979459	1:128850648|128850852	1:119878585|119905302
	1:144968394|145000175	1:128852873|128864219	1:119882892|119909321
	1:144969806|144979459	1:128864102|128866434	1:119896417|119909321
	1:144974981|144996054	1:128864102|128887876	1:119899482|119909321
	1:144979320|144994883	1:128926827|128934539	1:119905146|119909321
	1:144994736|145000175	1:128926827|128938992	1:119905146|119910188
	1:144994736|145007664	1:128929557|128929728	1:119959276|119959362
	1:144994736|145028617	1:128931735|128931889	1:119976776|119978540
	1:144999899|145000175	1:128931741|128931889	1:119987672|119987729
	1:144999899|145007664	1:128937894|128945366	1:119992383|119992439
	1:144999899|145028617	1:128941013|128942193	1:120031104|120040723
	1:145006485|145028617	1:128941013|128944206	1:120040392|120040723
	1:145362533|145369002	1:128941013|128945366	1:120065193|120065289
	1:145555759|145572777	1:128941013|128947102	1:120077630|120077767
	1:145568782|145572777	1:128941013|128951474	1:120087770|120088126
	1:145606820|145638870	1:128941013|128953426	1:120176022|120185745
	1:145613198|145638870	1:128941013|128955031	1:120183674|120185745
	1:145634728|145638870	1:128942138|128953426	1:120203811|120212682
	1:145740540|145741595	1:128944061|128945366	1:120212508|120219876
	1:145790735|145791222	1:128944061|128947102	1:120212508|120230109
	1:145790735|145803586	1:128968343|128970683	1:120212508|120234980
	1:145793906|145798752	1:128968343|128970706	1:120216861|120230109
	1:145950262|145962620	1:128970537|128975821	1:120216861|120246778
	1:145950262|145964893	1:129022995|129085684	1:120226970|120230109
	1:145954272|145964893	1:129033574|129085684	1:120262619|120262896
	1:145960694|145964893	1:129035608|129066662	1:120267233|120273189
	1:145962448|145964893	1:129035608|129085684	1:120267233|120281789
	1:145976631|145993589	1:129037303|129085684	1:120267233|120283587
	1:145992492|145993589	1:129038052|129085684	1:120267236|120283587
	1:146064386|146078590	1:129047064|129049112	1:120268890|120289764
	1:146094653|146133405	1:129047064|129064584	1:120281076|120283587
	1:146094653|146154450	1:129047064|129069561	1:120282424|120289764
	1:146094653|146194348	1:129047064|129078630	1:120289643|120289764
	1:146128967|146154450	1:129047064|129085684	1:12029366|12043885
	1:146128967|146194348	1:129048986|129085684	1:1203494|1204667
	1:146142261|146194348	1:129053475|129078630	1:1203494|1289358
	1:146154356|146180999	1:129053475|129085684	1:12041132|12042596
	1:146154356|146194348	1:129062737|129069561	1:12041132|12043885
	1:146154356|146200405	1:129062737|129078630	1:12041132|12046451
	1:146154356|146203720	1:129062737|129085684	1:12041132|12061089
	1:146154356|146210585	1:129064488|129085684	1:12041132|12065060
	1:146174106|146194348	1:129066596|129085684	1:12041132|12065074
	1:146174106|146197571	1:129077229|129078169	1:12041132|12067216
	1:146174106|146200405	1:129078448|129085684	1:12041132|12074918
	1:146174106|146210585	1:129078448|129095920	1:12041132|12086591
	1:146180941|146210585	1:129085557|129095920	1:12041136|12042596
	1:146194240|146200405	1:129093944|129095920	1:12041136|12043885
	1:146194240|146203720	1:129099901|129106655	1:12041136|12074918
	1:146194240|146210585	1:129099901|129114618	1:12041530|12041600
	1:14662109|14662345	1:129102981|129114618	1:12041845|12041959
	1:14662109|14691395	1:129106542|129109629	1:120419023|120448325
	1:14662109|14708965	1:129106542|129114618	1:120419023|120451032
	1:14662109|14720460	1:129106629|129130383	1:12042274|12042402
	1:14662109|14721206	1:129114501|129121595	1:12043667|12048593
	1:14691078|14691395	1:129114501|129130383	1:12043824|12048347
	1:14708780|14720460	1:129119217|129121595	1:120447843|120448325
	1:14717658|14717914	1:129119217|129138178	1:120447843|120451035
	1:147381|160431	1:129139058|129139832	1:12046383|12053708
	1:147381|175755	1:129160762|129163223	1:12046383|12065074
	1:147703728|147743393	1:129160762|129185328	1:12046989|12047190
	1:147703728|147767245	1:129163129|129165384	1:120480808|120488655
	1:147709459|147743393	1:129163129|129176359	1:12052201|12058925
	1:147709459|147767245	1:129163129|129185328	1:12052201|12061089
	1:147722554|147723711	1:129189239|129191716	1:120525212|120525388
	1:147733199|147734250	1:129339119|129341088	1:120525212|120530937
	1:147733199|147743393	1:129339119|129345387	1:120525212|120663935
	1:147733199|147767245	1:129340486|129341088	1:12053595|12060454
	1:147740930|147743393	1:129346909|129355981	1:12053595|12061089
	1:147740930|147767245	1:129458412|129458606	1:12053595|12065074
	1:147750272|147757351	1:129472163|129473324	1:12053595|12067216
	1:147750272|147767245	1:129475977|129477020	1:120541684|120602877
	1:147756047|147767245	1:129476409|129477854	1:120541684|120663935
	1:147765752|147767245	1:129476627|129477854	1:120544318|120674069
	1:14784421|14792427	1:129476702|129477854	1:120547226|120617114
	1:14786130|14791596	1:129485669|129513978	1:120549922|120619621
	1:14791352|14792427	1:129489131|129506821	1:120550572|120691305
	1:14800957|14801447	1:129494605|129495234	1:120553642|120622721
	1:14800957|14810268	1:129504424|129510690	1:120555082|120625586
	1:14800957|14810294	1:129506375|129507311	1:120555082|120694574
	1:14800957|14821765	1:129517156|129517575	1:12056480|12060454
	1:148033198|148035098	1:129526518|129528274	1:12056480|12061089
	1:148033198|148079470	1:129597881|129602162	1:12056480|12065074
	1:148078038|148079470	1:129597881|129608192	1:12056480|12065776
	1:148078038|148087593	1:129597881|129611674	1:12056480|12067216
	1:14810160|14817648	1:129597881|129662208	1:12056480|12073120
	1:14810160|14851175	1:129599193|129625499	1:12056480|12086591
	1:14813380|14817648	1:129599707|129602162	1:12058732|12061089
	1:14813380|14820309	1:129599707|129611674	1:12058732|12065074
	1:14813380|14851175	1:129601956|129608192	1:12058732|12067216
	1:14817548|14820309	1:129601956|129611674	1:12058732|12074918
	1:14817548|14851175	1:129601956|129617020	1:120615904|120677297
	1:14817548|14851934	1:129608141|129611674	1:12071470|12074918
	1:14885681|14886144	1:129611544|129620833	1:12071470|12086591
	1:149228411|149258430	1:129611544|129654162	1:12072967|12086591
	1:149258310|149272247	1:129611544|129662208	1:120881565|120881721
	1:149258310|149357536	1:129615068|129620833	1:120882658|120882841
	1:149478221|149488620	1:129622453|129662208	1:120887225|120902517
	1:151421|175755	1:129622453|129688206	1:120887225|120905668
	1:15194008|15197067	1:129624982|129662208	1:120887225|120915687
	1:15213063|15250781	1:129626813|129654162	1:120889021|120905668
	1:15224464|15250781	1:129626813|129688206	1:120909578|120933928
	1:152571061|152584817	1:129629550|129662208	1:120914866|120928902
	1:152583792|152584817	1:129651197|129654162	1:120914866|120933928
	1:15266274|15284758	1:129651197|129656337	1:120915565|120926772
	1:152691113|152697783	1:129651197|129660276	1:120915565|120933928
	1:152700474|152737450	1:129651197|129662208	1:120922905|120926772
	1:152700516|152737450	1:129651197|129664104	1:120922905|120933928
	1:152716026|152724125	1:129651197|129688206	1:120922905|120943691
	1:15271699|15284758	1:129653501|129654162	1:120926606|120933928
	1:152723999|152737450	1:129655893|129656337	1:120926606|120941445
	1:152723999|152816784	1:129655893|129662208	1:120926606|120943691
	1:152738680|152751454	1:129655893|129688206	1:120928743|120933928
	1:152742465|152746926	1:129659979|129660276	1:120933807|120941445
	1:152743539|152746926	1:129659979|129662208	1:120933807|120943691
	1:152751300|152756079	1:129659979|129688206	1:120937117|120941445
	1:152818793|152833780	1:129687076|129688206	1:120937117|120943691
	1:15281913|15284758	1:129687251|129688206	1:121096268|121097348
	1:15281913|15293573	1:129718433|129718716	1:121096268|121099128
	1:15281913|15320349	1:129746569|129749868	1:121096268|121104566
	1:152821856|152833780	1:129817584|129825482	1:121097166|121104566
	1:152831413|152833780	1:129841831|129843054	1:121097166|121111876
	1:152912981|152946915	1:129846663|129847179	1:121098416|121104566
	1:152946568|152946915	1:129855806|129857518	1:121098416|121111876
	1:152982074|152987392	1:129891354|129892416	1:121102966|121111876
	1:15310676|15313904	1:129900964|129901843	1:121104415|121111876
	1:15310676|15320349	1:129900964|129909953	1:121104415|121121454
	1:153201468|153262986	1:129900964|129909974	1:121109036|121111876
	1:15373485|15374123	1:129900964|129913699	1:121109036|121121454
	1:153827818|153848796	1:129901729|129913699	1:121111178|121116999
	1:154008829|154010466	1:129909907|129913699	1:121116155|121116999
	1:15442942|15443446	1:129974385|129975051	1:121116155|121119939
	1:15519368|15524942	1:129974460|130001610	1:121156471|121156630
	1:155697262|155727861	1:129979756|129990525	1:121160753|121165985
	1:155709086|155727861	1:129988313|129990525	1:121160753|121168527
	1:156324349|156329112	1:129993579|130001610	1:121160753|121176242
	1:156324349|156330729	1:129993579|130016756	1:121160753|121178619
	1:156324349|156341397	1:129995217|130015941	1:121160753|121179866
	1:156324349|156363853	1:129998108|130001610	1:121160753|121182126
	1:156324349|156377356	1:129998108|130010542	1:121160753|121192966
	1:156360595|156377356	1:129998108|130016756	1:121160753|121197117
	1:156360595|156424607	1:130001468|130012197	1:121160753|121203688
	1:156371447|156377356	1:130010433|130029610	1:121160753|121216490
	1:156424202|156424607	1:130015785|130016756	1:121160753|121218041
	1:158249937|158251386	1:130015785|130029610	1:121164406|121168527
	1:158249937|158258256	1:130015785|130037614	1:121168314|121176242
	1:158261841|158264523	1:130029542|130056530	1:121168314|121178619
	1:158261841|158267526	1:130041929|130044420	1:121168314|121179866
	1:158261841|158269319	1:130080587|130103599	1:121168314|121189664
	1:158302070|158309790	1:130089894|130103599	1:121172071|121176242
	1:158309599|158319931	1:130095176|130112268	1:121172071|121178619
	1:158400351|158403297	1:130115666|130131086	1:121172071|121179866
	1:1584180|1588947	1:130119818|130123508	1:121172071|121182126
	1:158647745|158651001	1:130123440|130131086	1:121172071|121197117
	1:158660377|158666073	1:130131028|130146987	1:121172071|121215234
	1:158660377|158679834	1:130135603|130146987	1:121173353|121176242
	1:158660377|158683129	1:130144033|130146987	1:121173353|121178619
	1:158660377|158703285	1:130233523|130234250	1:121189530|121195906
	1:158665943|158679834	1:130233523|130242062	1:121189530|121203615
	1:158665943|158708970	1:130233523|130256849	1:121189530|121203688
	1:158679672|158683129	1:130233523|130278467	1:121192913|121195906
	1:158679672|158693960	1:130236347|130242062	1:121192913|121197117
	1:158679672|158700685	1:130240500|130242062	1:121192913|121215234
	1:158679672|158703285	1:130240500|130253340	1:121192913|121216490
	1:158679672|158708970	1:130240500|130278467	1:121192913|121218041
	1:158679672|158709994	1:130247720|130253340	1:121192913|121221648
	1:158679672|158732238	1:130247720|130256849	1:121198404|121211810
	1:158679672|158758254	1:130247720|130269883	1:121201527|121220450
	1:158693805|158700685	1:130247720|130278467	1:121201527|121230821
	1:158693805|158709994	1:130251837|130256849	1:121211636|121221648
	1:158693805|158732238	1:130251837|130268197	1:121211636|121228255
	1:158693805|158751374	1:130251837|130275035	1:121211636|121230821
	1:158693805|158758254	1:130251837|130277126	1:121211636|121235683
	1:158698016|158708970	1:130253273|130269883	1:121211636|121239905
	1:158698016|158709994	1:130253273|130278467	1:121213867|121215234
	1:158708740|158732238	1:130255152|130256849	1:121213867|121216490
	1:158708740|158758254	1:130255152|130277126	1:121213867|121218041
	1:158732072|158751374	1:130255152|130278467	1:121213867|121221648
	1:158732072|158758254	1:130255838|130275659	1:121213867|121243452
	1:158751249|158758254	1:130255838|130277126	1:121216358|121220450
	1:158751249|158837827	1:130255838|130317509	1:121216358|121228255
	1:158803035|158804087	1:130264624|130269883	1:121216358|121230821
	1:158978565|159006320	1:130264624|130278467	1:121217310|121228255
	1:158981020|158988560	1:130268080|130275035	1:121217310|121230821
	1:158981020|159003334	1:130268080|130277126	1:121217310|121235683
	1:158983390|158991605	1:130268080|130324589	1:121217326|121221648
	1:158983390|159006320	1:130274868|130275659	1:121217326|121228255
	1:158985539|158988560	1:130274868|130277126	1:121217326|121230821
	1:158985539|158991605	1:130274868|130324589	1:121217326|121232977
	1:158985539|159006320	1:130275526|130277126	1:121217326|121235683
	1:158991493|159006320	1:130294649|130317509	1:121217326|121238117
	1:159000920|159006320	1:130301579|130324589	1:121217326|121238262
	1:159161708|159163628	1:130324517|130337809	1:121217326|121239905
	1:159225753|159263265	1:130325124|130326786	1:121217871|121218041
	1:159225753|159271634	1:130325124|130326868	1:121220383|121221648
	1:159236964|159263265	1:130333373|130337809	1:121220383|121228255
	1:159242075|159263265	1:130462685|130464268	1:121220383|121230821
	1:159242075|159279434	1:130577614|130590522	1:121220383|121232977
	1:159247372|159263265	1:130599844|130628238	1:121220383|121235683
	1:159249637|159263265	1:130619726|130628238	1:121220383|121243452
	1:159276020|159289794	1:130625416|130628238	1:121221598|121221648
	1:159276020|159298536	1:130654082|130687333	1:121228159|121235683
	1:159277862|159279434	1:130654216|130688145	1:121235658|121243452
	1:159289328|159298536	1:130656071|130662113	1:121238067|121238262
	1:159325915|159328719	1:130657750|130666003	1:121238067|121243452
	1:159325915|159331275	1:130657750|130670294	1:121239836|121243250
	1:159325915|159333648	1:130660893|130662113	1:121249937|121250067
	1:159325915|159341833	1:130660893|130666003	1:121306770|121360838
	1:159325915|159350894	1:130660893|130670294	1:121313108|121315386
	1:159328598|159333648	1:130665720|130670294	1:121313108|121335034
	1:159340708|159350894	1:130665720|130676496	1:121313108|121350467
	1:159340708|159363267	1:130665720|130687333	1:121315146|121315203
	1:159340708|159368396	1:130665720|130706034	1:121315150|121315263
	1:159341717|159350894	1:130665926|130676496	1:121315150|121323297
	1:159348253|159368396	1:130670207|130687333	1:121315150|121335034
	1:159362084|159381432	1:130670207|130697900	1:121317192|121318331
	1:159368257|159375875	1:130672232|130673772	1:121317192|121323297
	1:159368257|159381432	1:130672232|130676496	1:121317192|121335034
	1:159371732|159373184	1:130672232|130686521	1:121318119|121335644
	1:159371732|159375875	1:130672232|130687333	1:121318119|121343261
	1:159371732|159381432	1:130672232|130688145	1:121320460|121320605
	1:159375767|159381432	1:130673682|130676496	1:121320464|121320499
	1:159375767|159390684	1:130673682|130687333	1:121320464|121350467
	1:159381330|159392907	1:130676381|130688145	1:121321299|121335034
	1:159381330|159398246	1:130686423|130712437	1:121330342|121330542
	1:159388089|159390684	1:130841091|130841953	1:121330342|121335034
	1:159388089|159392907	1:130896283|130897723	1:121330342|121343261
	1:159390070|159390684	1:130906278|130907122	1:121330342|121348284
	1:159390070|159392907	1:130907850|130922536	1:121330342|121350467
	1:159764581|159771538	1:130919250|130925148	1:121330342|121357418
	1:159828357|159835966	1:130922130|130922524	1:121330342|121360838
	1:159857504|159876791	1:130922419|130924209	1:121330476|121330577
	1:159866731|159876791	1:130924166|130925148	1:121330526|121330738
	1:159876394|159876791	1:130948609|130950216	1:121334814|121335034
	1:1600087|1611154	1:131011113|131021527	1:121334814|121335644
	1:16026127|16046215	1:131023121|131023558	1:121334814|121338607
	1:160330|175755	1:131093418|131111716	1:121334814|121343261
	1:1610328|1611154	1:131093418|131111896	1:121334814|121350467
	1:1611009|1614383	1:131093418|131115321	1:121334814|121360838
	1:1611009|1620039	1:131098976|131104224	1:121335500|121338607
	1:161514723|161524503	1:131098976|131106285	1:121335500|121343261
	1:161610640|161612268	1:131098976|131111716	1:121335500|121350467
	1:161610640|161620810	1:131098976|131120613	1:121335500|121357418
	1:161611162|161612268	1:131103657|131106285	1:121335500|121360838
	1:161611162|161620810	1:131104084|131120613	1:121338445|121348284
	1:161616211|161620810	1:131105040|131106285	1:121338445|121350467
	1:16172775|16178803	1:131105040|131111896	1:121338445|121357418
	1:161822246|161832653	1:131106011|131111896	1:121343117|121348284
	1:161882071|161884553	1:131111611|131113625	1:121343117|121350467
	1:161882071|161924707	1:131111611|131114296	1:121343117|121357418
	1:161909790|161910071	1:131111611|131120613	1:121343117|121360838
	1:161909790|161914336	1:131113454|131120613	1:121343533|121344090
	1:161909790|161915496	1:131113576|131120613	1:121346040|121350467
	1:161909790|161920459	1:131248170|131273283	1:121346040|121357418
	1:161909790|161924704	1:131250253|131254166	1:121348122|121357418
	1:161909790|161924707	1:131254054|131271721	1:121350382|121357418
	1:161909790|161930861	1:131260021|131273283	1:121357274|121360838
	1:161909790|161939261	1:131262572|131273283	1:121417307|121417399
	1:161909790|161982617	1:131264914|131271767	1:121445037|121464032
	1:161914174|161924707	1:131271651|131274177	1:121454891|121459837
	1:161920283|161924707	1:131275849|131278818	1:121454891|121463589
	1:161924526|161939261	1:131275849|131284557	1:121454891|121464032
	1:161936899|161939261	1:131281600|131289424	1:121454891|121481863
	1:161936899|161940626	1:131284456|131288341	1:121459670|121464032
	1:161982343|161982617	1:131288262|131297222	1:121664106|121694077
	1:16203521|16224015	1:131289370|131294968	1:121664106|121738042
	1:162084042|162090917	1:131293724|131313622	1:121664106|121774911
	1:162085966|162090917	1:131294846|131306285	1:121694019|121738042
	1:162098855|162116033	1:131294846|131313622	1:121731741|121738042
	1:162101395|162132968	1:131294846|131331148	1:121731741|121774911
	1:162115331|162116033	1:131311129|131319812	1:121731741|121788646
	1:162115331|162132968	1:131313465|131319812	1:121731741|121820841
	1:162117886|162132968	1:131317115|131331148	1:121774839|121788646
	1:16212428|16224015	1:131326820|131331148	1:121782114|121782177
	1:16213409|16220396	1:131326820|131336963	1:121806162|121820841
	1:16213409|16224015	1:131326820|131340853	1:121831269|121896972
	1:16213409|16234651	1:131326820|131346845	1:121844177|121850568
	1:16213456|16224015	1:131330996|131340853	1:121850548|121868699
	1:16213456|16234651	1:131336861|131340853	1:121868624|121896972
	1:16218321|16224015	1:131360026|131366114	1:121888700|121896972
	1:16218321|16234651	1:131360026|131369664	1:121912589|121912712
	1:162183607|162192531	1:131366263|131366622	1:121913594|121913717
	1:162223123|162224854	1:131412055|131415242	1:121913909|121914015
	1:16223911|16234651	1:131532627|131539474	1:122023809|122121658
	1:162263608|162269595	1:131532627|131585593	1:122086244|122121337
	1:162263608|162291108	1:131562777|131585593	1:122086244|122121658
	1:162274001|162279422	1:131562777|131699172	1:122086244|122135257
	1:162274001|162291108	1:131562780|131585593	1:122102866|122121658
	1:162277660|162279422	1:131569716|131585593	1:122102866|122135257
	1:162285776|162291108	1:131698353|131699172	1:122128670|122135257
	1:16233299|16234651	1:131698662|131699172	1:122148421|122160597
	1:162388369|162395106	1:131736075|131736919	1:122149407|122189053
	1:162388369|162423028	1:132227943|132230589	1:122155437|122160597
	1:162393433|162395106	1:132501712|132507671	1:122155437|122189053
	1:162406547|162421216	1:132753332|132755776	1:122157263|122189053
	1:162432478|162439354	1:132753332|132768452	1:122160499|122189053
	1:1625113|1639323	1:132769422|132771154	1:122216900|122218096
	1:16251668|16265337	1:132793393|132808127	1:122374033|122394647
	1:16255230|16256925	1:132793393|132809690	1:122426084|122442881
	1:16255230|16261685	1:132799814|132808127	1:122426084|122444476
	1:16282640|16290349	1:132799814|132809690	1:122426084|122498068
	1:16299708|16304307	1:132804422|132809690	1:122426084|122514658
	1:16299708|16307993	1:132810342|132811511	1:122442729|122444476
	1:163013886|163017336	1:132924804|132942374	1:122442729|122448867
	1:163013886|163020678	1:132924804|132963031	1:122442729|122498068
	1:163017062|163020678	1:132933641|132936676	1:122442729|122514658
	1:163020391|163023943	1:132940280|132963031	1:122444442|122498026
	1:163020391|163032794	1:132962857|132991410	1:122494128|122498068
	1:163023323|163032794	1:133063000|133064529	1:122494128|122514658
	1:163026219|163032794	1:134075512|134078654	1:122494128|122533808
	1:163026219|163042228	1:134161806|134162042	1:122503953|122514658
	1:163026219|163044247	1:134299792|134302241	1:122556578|122562166
	1:16302630|16304307	1:134339750|134431681	1:122557548|122565937
	1:16302630|16307993	1:134409621|134410391	1:122557594|122559805
	1:163029795|163032794	1:134425470|134433088	1:122564660|122565937
	1:163029795|163042228	1:134425470|134468674	1:122565598|122565937
	1:16303725|16307993	1:134431199|134433049	1:122572729|122572808
	1:16307508|16307993	1:134431602|134476728	1:122581897|122587618
	1:163179357|163188253	1:134465178|134476728	1:122581897|122602303
	1:163179357|163189984	1:134475720|134476728	1:122581929|122587618
	1:163179357|163200297	1:13449105|13456999	1:122581929|122602303
	1:163181144|163189984	1:13452688|13456999	1:122596488|122596669
	1:163181144|163197984	1:13475735|13477288	1:122641984|122644454
	1:163184041|163189984	1:134957899|135049221	1:122641984|122652467
	1:163184041|163197984	1:135139978|135147903	1:122641984|122659860
	1:163184041|163212239	1:135504911|135506952	1:122641984|122668343
	1:163189295|163189984	1:135582072|135669968	1:122641984|122670480
	1:163189295|163197984	1:135640993|135641592	1:122641984|122676949
	1:163197825|163200297	1:135665660|135669968	1:122647083|122652467
	1:163197825|163211334	1:135665660|135703644	1:122647083|122657116
	1:163200143|163211334	1:135665660|135736371	1:122647083|122668343
	1:163200143|163212239	1:135665660|135747362	1:122651161|122652467
	1:163211217|163212239	1:135665660|135782936	1:122652352|122652467
	1:163247176|163248150	1:135747275|135812007	1:122652352|122664384
	1:163283877|163297213	1:135782873|135812007	1:122652352|122666520
	1:163293984|163300254	1:135782873|135933024	1:122652352|122668343
	1:163293984|163303160	1:135803795|135812007	1:122652352|122670480
	1:163294087|163297213	1:135811839|135821900	1:122652352|122676949
	1:163294087|163300254	1:135811839|135902092	1:122656982|122659860
	1:163294087|163303160	1:135883728|135928269	1:122657019|122657116
	1:163300048|163303160	1:135917716|136003894	1:122658774|122668343
	1:1633214|1663793	1:135924975|135933024	1:122658774|122676949
	1:16335745|16337886	1:135924975|136010863	1:122659408|122676949
	1:16335745|16341714	1:135926585|135933024	1:122663317|122666520
	1:16335745|16352420	1:135931968|135933024	1:122663317|122676949
	1:16337729|16341714	1:136003627|136010863	1:122666358|122676949
	1:163406402|163406924	1:136051029|136102349	1:122684782|122684976
	1:163406402|163409502	1:136135707|136179661	1:122687313|122687448
	1:163406402|163409621	1:136135707|136233586	1:122765929|122771426
	1:163406402|163417074	1:136141241|136164328	1:122765929|122805490
	1:163406402|163424700	1:136149009|136164328	1:122771356|122816984
	1:163408423|163409502	1:136149050|136206013	1:122811178|122811389
	1:163408423|163409621	1:136151793|136175743	1:122811178|122811411
	1:163408423|163411923	1:136151793|136188157	1:122811501|122811587
	1:163408423|163417074	1:136151793|136199337	1:122811656|122811775
	1:163408423|163424700	1:136151793|136213887	1:122812036|122812179
	1:163415526|163417074	1:136157112|136164328	1:122816931|122842172
	1:163415526|163424700	1:136164225|136175743	1:122816931|122849434
	1:163424559|163426269	1:136164225|136179661	1:122816931|122867246
	1:163454718|163468815	1:136164225|136188157	1:122816931|122868862
	1:163455680|163481032	1:136164225|136233586	1:122828853|122842172
	1:163457570|163459079	1:136169362|136213887	1:122839928|122842172
	1:163457570|163467256	1:136169362|136233586	1:122899364|122913325
	1:163457570|163469438	1:136172209|136188157	1:122910175|122913325
	1:163457570|163481032	1:136175602|136179661	1:122912324|122913325
	1:163467111|163468815	1:136175602|136185054	1:122935778|122937968
	1:163467111|163469438	1:136183363|136195600	1:122935778|122951814
	1:163467111|163472363	1:136183363|136199337	1:122957822|122967374
	1:163467111|163476090	1:136190466|136195600	1:122974616|122979654
	1:163467111|163478399	1:136190466|136199337	1:123102736|123102862
	1:163467111|163485045	1:136190466|136207882	1:123132961|123134994
	1:163469286|163478399	1:136190466|136213887	1:123132961|123158067
	1:163469286|163481032	1:136190466|136233586	1:123224080|123227009
	1:163469286|163485045	1:136203824|136217118	1:123226884|123227009
	1:163475931|163481032	1:136214805|136229651	1:123235412|123276814
	1:163475931|163485045	1:136226171|136226345	1:123249687|123249806
	1:163477441|163478399	1:136226171|136229651	1:123249687|123252947
	1:163477441|163481032	1:136226171|136233586	1:123252822|123252947
	1:163477441|163483080	1:136372346|136477179	1:123257676|123259025
	1:163477441|163485045	1:136497990|136498272	1:123265561|123265686
	1:163477441|163493697	1:136502733|136505985	1:123268986|123283664
	1:163477441|163503494	1:136502733|136516456	1:123272298|123283664
	1:163477441|163512795	1:136730346|136864552	1:123276932|123277060
	1:163477441|163515510	1:136800029|136862447	1:123276932|123278647
	1:163480971|163485045	1:136800029|136864552	1:123276932|123321414
	1:163480971|163492308	1:136800029|136922208	1:123276932|123337186
	1:163482952|163492308	1:136826480|136826720	1:123277022|123278373
	1:163484935|163492308	1:136848050|136854824	1:123278522|123280142
	1:163484935|163515510	1:136848050|136864552	1:123280020|123280142
	1:163492140|163493697	1:136848050|136881353	1:123291811|123291933
	1:163492140|163503494	1:136848050|136922208	1:123292071|123292193
	1:163492140|163515510	1:136848050|136923524	1:123292071|123293751
	1:163493524|163503494	1:136848050|136925563	1:123293626|123293751
	1:16352299|16357982	1:136848050|136958552	1:123293626|123295617
	1:16354443|16357982	1:136848050|137026598	1:123293646|123293751
	1:163549777|163561980	1:136848050|137030544	1:123295495|123300391
	1:163556521|163558172	1:136848050|137030568	1:123297375|123297821
	1:163556521|163560722	1:136862359|136958552	1:123309971|123310096
	1:163556521|163561980	1:136862359|137026598	1:123309971|123313023
	1:163559185|163560722	1:136881266|136922208	1:123316951|123317070
	1:163559185|163561980	1:136881266|136958552	1:123316951|123317076
	1:16355945|16357982	1:136881266|137030544	1:123316951|123319343
	1:163560616|163561980	1:136881266|137030568	1:123316951|123319391
	1:163568959|163573446	1:136916871|136922208	1:123316951|123320328
	1:163568959|163584738	1:136916871|136958552	1:123316951|123320332
	1:163568959|163587393	1:136916871|137005746	1:123319275|123320328
	1:163568959|163598122	1:136916871|137026598	1:123319275|123321414
	1:163571159|163584738	1:136916871|137030544	1:123320200|123320328
	1:163571159|163587393	1:136916880|137030544	1:123320200|123321414
	1:163571159|163598122	1:136921452|137026452	1:123320232|123321318
	1:16357848|16359053	1:136958491|137026598	1:123321295|123321414
	1:163582925|163584738	1:136958491|137030544	1:123323801|123330654
	1:163582925|163587393	1:136958491|137060390	1:123323801|123337186
	1:163582925|163590799	1:136958491|137091156	1:123327936|123328406
	1:163582925|163592013	1:136958491|137120599	1:123328158|123328301
	1:163582925|163595509	1:136989098|136991877	1:123328673|123328789
	1:163582925|163598122	1:136989098|137005746	1:123330535|123330654
	1:163587301|163590799	1:136989098|137026598	1:123330611|123333903
	1:163587301|163595509	1:137005629|137026598	1:123330618|123333905
	1:163587301|163598122	1:137005629|137030544	1:123330621|123333969
	1:163590114|163595509	1:137005629|137073357	1:123332450|123334004
	1:163590114|163598122	1:137005629|137120599	1:123332450|123343539
	1:16366075|16369805	1:137026420|137026598	1:123333873|123334004
	1:16366075|16371076	1:137058685|137060390	1:123333873|123342652
	1:16366075|16374414	1:137060207|137120599	1:123333881|123333983
	1:163668862|163674120	1:137073224|137120599	1:123333891|123336404
	1:163672098|163674120	1:137080596|137120599	1:123333966|123336302
	1:163673701|163674120	1:137080596|137146820	1:123336279|123339116
	1:163673701|163675772	1:137091091|137120599	1:123337063|123337186
	1:163683280|163693283	1:137107762|137120599	1:123337085|123337186
	1:16368499|16369805	1:137107971|137108430	1:123338991|123339490
	1:16368499|16371076	1:137111547|137120599	1:123339368|123339490
	1:16368499|16374414	1:137111547|137146820	1:123339376|123342257
	1:163693167|163697214	1:137112206|137120599	1:123342149|123342265
	1:163693167|163697934	1:137113072|137116044	1:123342149|123342652
	1:16369649|16371076	1:137118629|137120599	1:123343420|123343539
	1:16369649|16374414	1:137118629|137124964	1:1233510|1239619
	1:163697799|163720665	1:137118629|137133444	1:1233510|1266365
	1:16370925|16374414	1:137118629|137138766	1:1233510|1279972
	1:163711711|163720665	1:137118629|137146820	1:1233510|1289358
	1:163711711|163732246	1:137118629|137185652	1:123354806|123355006
	1:163711711|163743404	1:137120478|137146820	1:123354877|123355037
	1:163711711|163758473	1:137124916|137146820	1:123359619|123359749
	1:163716462|163720665	1:137207938|137274202	1:123451210|123451332
	1:163728917|163758473	1:13723161|13723447	1:123452268|123452552
	1:163737212|163743404	1:13723161|13834646	1:123469154|123515620
	1:163743155|163747757	1:137387064|137387292	1:123469209|123499833
	1:163743155|163749721	1:137414148|137423176	1:123474792|123509661
	1:163743155|163758473	1:137420453|137423176	1:123474792|123515620
	1:163749389|163758473	1:137428449|137431464	1:123474792|123538746
	1:163821191|163847297	1:137428449|137452742	1:123499743|123515620
	1:163825198|163847297	1:137468728|137487430	1:123509580|123538746
	1:163865640|163866262	1:137519611|137519752	1:123514494|123514580
	1:163865640|163872243	1:137549102|137560727	1:123533107|123533214
	1:1639166|1654852	1:137618250|137619290	1:12353964|12362794
	1:1639166|1663793	1:137637759|137638386	1:12353964|12373696
	1:16406041|16413956	1:137638041|137638586	1:12353964|12382167
	1:16406041|16420284	1:13773773|13774409	1:123607338|123610250
	1:16406041|16429248	1:137864362|137881369	1:123607338|123614672
	1:16406808|16407704	1:137894642|137926610	1:123607338|123616497
	1:16406808|16410695	1:137910161|137926610	1:123607338|123621660
	1:16406808|16413956	1:137910161|137932301	1:123607338|123626697
	1:16406808|16415727	1:137910161|137951139	1:123607338|123634576
	1:16406808|16420284	1:137910161|137954016	1:123615339|123623530
	1:16409726|16413956	1:137910161|137954019	1:123616434|123626697
	1:16409726|16415727	1:137950962|137977625	1:12361987|12362794
	1:16409726|16420284	1:137967035|137970459	1:12361987|12369944
	1:16420173|16429248	1:137967035|137977625	1:12361987|12373696
	1:164322258|164325164	1:137967035|137982240	1:12361987|12376129
	1:164332754|164340518	1:137967316|137997058	1:12361987|12381510
	1:164335490|164337228	1:138006873|138007098	1:12361987|12382167
	1:164348762|164352028	1:138026872|138051339	1:123621559|123624306
	1:164354260|164357824	1:138037629|138051339	1:123621559|123626697
	1:164354260|164366744	1:13803995|13834646	1:123621595|123623129
	1:164354260|164367466	1:138048250|138051339	1:123623109|123623476
	1:164354260|164368175	1:138048253|138051339	1:123639406|123671511
	1:164357618|164364138	1:138050568|138084948	1:123640515|123656507
	1:164357618|164366744	1:138107097|138107713	1:123640515|123671511
	1:164357618|164367466	1:138126809|138141536	1:123640515|123777461
	1:164420445|164422619	1:138126809|138166855	1:123644822|123656507
	1:164420445|164433489	1:138126904|138164330	1:123644822|123671511
	1:164420445|164460399	1:138126904|138166855	1:123644822|123681596
	1:164422473|164433489	1:138164155|138166855	1:123650055|123671511
	1:164477797|164478064	1:138341261|138417939	1:12367465|12369944
	1:164478190|164478588	1:138348226|138350674	1:12373577|12381510
	1:164479303|164480761	1:138371349|138372065	1:12376070|12388087
	1:164494016|164498602	1:138371349|138379240	1:12381442|12388087
	1:164498484|164504094	1:138371349|138417939	1:12382021|12388087
	1:164502811|164504094	1:138371349|138430915	1:12387963|12392114
	1:164502811|164505715	1:138371349|138432806	1:12387963|12396662
	1:164511130|164524300	1:138371349|138502057	1:12391906|12392694
	1:164512615|164527479	1:138371349|138505733	1:124001327|124002004
	1:165096909|165102218	1:138412842|138414609	1:124004669|124020691
	1:165111743|165114652	1:13841701|13855460	1:12514457|12528866
	1:165133004|165180640	1:13841701|13946945	1:12514457|12552619
	1:165138310|165167234	1:138417748|138430915	1:12514457|12560834
	1:165162980|165167234	1:138417748|138432806	1:12528041|12560834
	1:165162980|165167901	1:138467668|138502057	1:12551028|12560834
	1:165162980|165168640	1:138468428|138472413	1:12559395|12572226
	1:165162980|165180640	1:138468428|138486301	1:12571856|12572226
	1:16539089|16541051	1:138468428|138502057	1:126078503|126082755
	1:1654692|1663793	1:138468625|138472413	1:126080090|126082755
	1:1654692|1688699	1:138468625|138486301	1:126080556|126082755
	1:16558808|16566086	1:138471133|138472413	1:126082572|126114986
	1:16558808|16584612	1:138471133|138472417	1:126088916|126091137
	1:16565896|16584612	1:138501931|138507671	1:126088916|126114467
	1:1657903|1663793	1:13859888|13864746	1:126090943|126091065
	1:165839212|165853204	1:13859888|13884314	1:126102976|126114467
[truncated: 166,293 more rows]
