# Supplementary material for: Identification of circRNAs Associated with Adipogenesis Based on RNA-Seq Data in Pigs
Source: Genes (Basel). 2022 Nov 7;13(11):2062. doi: 10.3390/genes13112062 (PMC9689998; doi:10.3390/genes13112062)
Supplement: Supplementary file 1 [file genes-13-02062-s001.zip › Suppl Table S4.xlsx]

## Sheet: Sheet2
SH-VS-LH	circ_Name	circRNA_Id	Gene_Id	Gene_Name	S_H1	S_H2	S_H3	L_H1	L_H2	L_H3	logFC	PValue	padj
	sus-circ003	4:53953693|53953829-	n/a	n/a	12.6024	6.4324	10.8564	0	0	0	-6.393	0.001257	0.118774
	sus-COL3A1_000005	15:93591539|93592525+	ENSSSCG00000016034	COL3A1	22.6843	10.108	0	0	0	0	-6.33482	0.004028	0.152274
	Sus_CCL3L1_0001	12:39433499|39552581-	n/a	n/a	21.4241	9.1891	0	0	0	0	-6.23634	0.005879	0.170591
	sus-circ005	4:53953648|53953829-	n/a	n/a	15.1229	9.1891	0	0	0	0	-5.91275	0.009949	0.235034
	sus-CHD7_000010	4:72630918|72657500-	ENSSSCG00000006231	CHD7	3.7807	2.7567	4.6527	0	0	0	-5.0306	0.024129	0.506718
	sus-LUC7L2_000020	18:10281016|10300806-	ENSSSCG00000016509	LUC7L2	3.7807	3.6756	3.1018	0	0	0	-4.8962	0.030532	0.577055
	sus-ZC3H6_000008	3:44117754|44122061-	ENSSSCG00000008096	ZC3H6	0	0	2.3264	3.7689	29.6584	3.436	2.99041	0.041219	0.708218
	sus-COL5A2_000003	15:93613120|93613353+	ENSSSCG00000016035	COL5A2	0	0	0	14.1332	0	51.5395	7.38192	0.006318	0.170591
	sus-circ006	12:39378356|39391822-	n/a	n/a	0	0	0	7.5377	0	269.151	9.39381	0.003231	0.152274
	sus-circ007	12:39366927|39391822-	n/a	n/a	0	0	0	102.701	0	1066.3	11.4898	0.00072	0.118774
	sus-circ008	12:55210057|55273805-	n/a	n/a	0	1.8378	0	5.6533	10964.2	0	11.6588	0.002905	0.152274
LL-VS-LH	circ_Name	circRNA_Id	Gene_Id	Gene_Name	L_L1	L_L2	L_L3	L_H1	L_H2	L_H3	logFC	PValue	padj
	sus-circ008	12:55210057|55273805-	n/a	n/a	0	0	0	5.6533	10964.2	0	-14.2042	0.001323	0.25002
	sus-intergenic_001702	12:39408156|39428231-	n/a	n/a	0	0	0	0	0	81.3178	-7.64952	0.025697	1
	sus-circ010	7:22827542|22941215+	ENSSSCG00000001229	SLA-5	0	0	0	6.5955	103.024	0	-7.62929	0.008502	0.803484
	sus-ENSSSCG00000003768_000008	6:135338445|135351781-	ENSSSCG00000003768	NEXN	0	0	0	0	21.8535	2.2906	-5.46982	0.04884	1
	sus-CHD7_000022	4:72630918|72657500-	ENSSSCG00000006231	CHD7	2.0222	4.1244	3.8177	0	0	0	4.73484	0.037204	1
	sus-RNF169_000001	9:9103677|9149572+	ENSSSCG00000021822	RNF169	3.0333	5.1555	1.9089	0	0	0	4.73693	0.040605	1
	sus-COL3A1_000005	15:93591539|93592525+	ENSSSCG00000016034	COL3A1	0	68.0529	0	0	0	0	7.39322	0.028896	1
SL-VS-SH	circ_Name	circRNA_Id	Gene_Id	Gene_Name	S_L1	S_L2	S_L3	S_H1	S_H2	S_H3	logFC	PValue	padj
	Sus_CCL3L1_0001	12:39433499|39552581-	n/a	n/a	0	0	0	21.4241	9.1891	0	-6.3844	0.003175	0.600139
	sus-ENSSSCG00000001229_000002	7:22827542|22891838+	ENSSSCG00000001229	SLA-5	0	0	0	0	24.8105	0	-6.21561	0.023049	1
	sus-PHIP_000015	1:87210273|87212987+	ENSSSCG00000004473	PHIP	0	0	0	2.5205	1.8378	3.8773	-4.76991	0.047591	1
	sus-intergenic_006725	7:24971197|25026137-	n/a	n/a	2.4504	2.5633	4.0098	0	0	0	4.80225	0.044281	1
LL-VS-SL	circ_Name	circRNA_Id	Gene_Id	Gene_Name	L_L1	L_L2	L_L3	S_L1	S_L2	S_L3	logFC	PValue	padj
	sus-intergenic_001702	12:39408156|39428231-	n/a	n/a	0	0	0	101.692	0	0	-7.98191	0.010147	0.273966
	sus-circ005	4:53953648|53953829-	n/a	n/a	0	0	0	22.0538	16.2345	5.3464	-6.80029	7.91e-05	0.01495
	sus-intergenic_001705	4:53953511|53953676-	n/a	n/a	0	0	0	12.2521	10.2534	2.0049	-5.94102	0.001419	0.118265
	sus-circ009	4:53953511|53953657-	n/a	n/a	0	0	0	11.0269	7.69	2.0049	-5.71752	0.004209	0.159096
	sus-circ003	4:53953693|53953829-	n/a	n/a	0	0	0	14.7025	5.1267	0	-5.59328	0.021811	0.515291
	sus-NARS_000001	1:106923369|106924847-	ENSSSCG00000004542	NARS	0	0	0	6.126	1.7089	2.0049	-4.7531	0.038926	0.567367
	sus-KIAA2026_000003	1:216148995|216199042+	ENSSSCG00000005205	KIAA2026	0	0	0	2.4504	3.4178	2.0049	-4.48144	0.041144	0.567367
	sus-ENSSSCG00000001341_000001	7:23022971|23023608-	ENSSSCG00000001341	SLA-11	38.4212	32.9954	49.6306	15.9277	0	0	3.21942	0.042027	0.567367
	sus-MNAT1_000006	1:189757487|189769062+	ENSSSCG00000005090	MNAT1	3.0333	3.0933	1.9089	0	0	0	4.65277	0.03662	0.567367
	sus-COL1A1_000002	12:26381390|26381688-	ENSSSCG00000036135	COL1A1	0	11.3422	1.9089	0	0	0	5.35488	0.049812	0.627635
	sus-ENSSSCG00000023611_000003	7:24101261|24107009-	ENSSSCG00000023611	TNXB	0	8.2488	5.7266	0	0	0	5.43919	0.032237	0.567367
	sus-intergenic_006285	13:131635186|131653366-	n/a	n/a	5.0554	9.2799	3.8177	0	0	0	5.79667	0.002241	0.118265
	sus-circ006	12:39378356|39391822-	n/a	n/a	22.2438	0	0	0	0	0	6.06816	0.031309	0.567367
	sus-circ007	12:39366927|39391822-	n/a	n/a	114.252	0	0	0	0	0	8.41126	0.008697	0.27395
	sus-ENSSSCG00000001229_000002	7:22827542|22891838+	ENSSSCG00000001229	SLA-5	719.892	0	0	0	0	0	11.0632	0.002503	0.118265
