# Supplementary material for: Identification of circRNAs Associated with Adipogenesis Based on RNA-Seq Data in Pigs
Source: Genes (Basel). 2022 Nov 7;13(11):2062. doi: 10.3390/genes13112062 (PMC9689998; doi:10.3390/genes13112062)
Supplement: Supplementary file 1 [file genes-13-02062-s001.zip › Suppl Table S5.xlsx]

## Sheet: Sheet1
miR-424-5p	sus-intergenic_001702
miR-429	sus-intergenic_001702
miR-450b-5p	sus-intergenic_001702
miR-450b-5p	Sus_CCL3L1_0001
miR-455-3p	sus-intergenic_001702
miR-455-3p	Sus_CCL3L1_0001
miR-455-5p	sus-intergenic_001702
miR-490-5p	sus-intergenic_001702
miR-490-5p	Sus_CCL3L1_0001
miR-493-5p	sus-intergenic_001702
miR-493-5p	Sus_CCL3L1_0001
miR-532-3p	sus-intergenic_001702
miR-542-5p	sus-intergenic_001702
miR-582-5p	sus-intergenic_001702
miR-582-5p	Sus_CCL3L1_0001
miR-628-5p	Sus_CCL3L1_0001
miR-671-3p	sus-intergenic_001702
miR-708-5p	sus-intergenic_001702
miR-7-5p	Sus_CCL3L1_0001
miR-769-3p	sus-intergenic_001702
miR-769-3p	Sus_CCL3L1_0001
miR-92b-5p	Sus_CCL3L1_0001
